# Supplementary material for: 16-Methyl-11-(2-methyl­phen­yl)-14-phenyl-8,12-dioxa-14,15-di­aza­tetra­cyclo­[8.7.0.02,7.013,17]hepta­deca-2(7),3,5,13(17),15-penta­ene-10-carbo­nitrile
Source: Acta Crystallogr Sect E Struct Rep Online. 2013 Nov 6;69(Pt 12):o1746. doi: 10.1107/S1600536813029905 (PMC3885026; doi:10.1107/S1600536813029905)
Supplement: Supplementary file 1 [file e-69-o1746-sup1.cif]

##############################################################################
#                                                                            #
# This CIF contains the data in a paper accepted for publication in          #
# Acta Crystallographica Section E. It conforms to the requirements of       #
# Notes for Authors for Acta Crystallographica Section E, and has been       #
# peer reviewed under the auspices of the IUCr Commission on Journals.       #
#                                                                            #
# Full details of the Crystallographic Information File format               #
# are given in the paper "The Crystallographic Information File (CIF):       #
# a New Standard Archive File for Crystallography" by S. R. Hall, F. H.      #
# Allen and I. D. Brown [Acta Cryst. (1991), A47, 655-685].                  #
#                                                                            #
# The current version of the core CIF dictionary is obtainable from          #
# ftp://ftp.iucr.org/pub/cif_core.dic.                                       #
#                                                                            #
# Software is freely available for graphical display of the structure(s)     #
# in this CIF. For information consult the CIF software page                 #
# http://www.iucr.org/resources/cif/software.                                #
#                                                                            #
# This file may be used for bona fide research purposes within the           #
# scientific community so long as proper attribution is given to the journal # 
# article from which it was obtained.                                        #
#                                                                            #
##############################################################################
data_I
_audit_creation_method     SHELXL97
_journal_date_recd_electronic     2013-10-21
_journal_date_accepted     2013-10-31
_journal_name_full     'Acta Crystallographica, Section E'
_journal_year     2013
_journal_volume     69
_journal_issue     12
_journal_page_first     o1746
_journal_page_last     o1746
_journal_paper_category     QO
_journal_paper_doi     10.1107/S1600536813029905
_journal_coeditor_code     BT6941
_publ_contact_author_name     'V.Manivannan'
_publ_contact_author_address
;
Department of Research and Development,
PRIST University,
Vallam,
Thanjavur 613 403,
Tamil Nadu,
India
;
_publ_contact_author_email
                              'phdguna@gmail.com, crystallography2010@gmail.com'
_publ_contact_author_fax     ?
_publ_contact_author_phone     '04362241324'
_publ_section_title
;\
16-Methyl-11-(2-methylphenyl)-14-phenyl-8,12-dioxa-14,15-\
diazatetracyclo[8.7.0.0^2,7^.0^13,17^]heptadeca-2(7),3,5,13(17),15-pentaene-\
10-carbonitrile
;
loop_
    _publ_author_name
    _publ_author_address
    'Jeevanandam Kanchanadevi'
;
Department of Physics,
Velammal Institute of Technology,
Panchetty,
Chennai 601 204,
India
;
    'Gopalakrishnan Anbalagan'
;
Department of Physics,
Presidency College (Autonomous),
Chennai 600 005,
India
;
    'Damodharan Kannan'
;
Department of Organic Chemistry,
University of Madras,
Guindy campus,
Chennai 600 025,
India
;
    'Manickam Bakthadoss'
;
Department of Organic Chemistry,
University of Madras,
Guindy campus,
Chennai 600 025,
India
;
    'Vadivelu Manivannan'
;
Department of Research and Development,
PRIST University,
Vallam,
Thanjavur 613 403,
Tamil Nadu,
India
;
_publ_section_synopsis     .
_database_code_depnum_ccdc_archive     'CCDC 969711'
_chemical_name_systematic
;\
16-Methyl-11-(2-methylphenyl)-14-phenyl-8,12-dioxa-14,15-\
diazatetracyclo[8.7.0.0^2,7^.0^13,17^]heptadeca-2(7),3,5,13(17),15-\
pentaene-10-carbonitrile
;
_chemical_name_common     ?
_chemical_formula_moiety     'C28 H23 N3 O2'
_chemical_formula_sum     'C28 H23 N3 O2'
_chemical_formula_iupac     'C28 H23 N3 O2'
_chemical_formula_weight     433.49
_chemical_melting_point     ?
_symmetry_cell_setting     triclinic
_symmetry_space_group_name_H-M     'P -1'
_symmetry_space_group_name_Hall     '-P 1'
loop_
    _symmetry_equiv_pos_as_xyz
    'x, y, z'
    '-x, -y, -z'
_cell_length_a     9.021(5)
_cell_length_b     9.604(5)
_cell_length_c     15.254(5)
_cell_angle_alpha     72.720(5)
_cell_angle_beta     76.997(5)
_cell_angle_gamma     63.875(5)
_cell_volume     1126.1(9)
_cell_formula_units_Z     2
_cell_measurement_reflns_used     9100
_cell_measurement_theta_min     2.42
_cell_measurement_theta_max     25.4
_cell_measurement_temperature     295(2)
_exptl_crystal_description     'Block'
_exptl_crystal_colour     'Colourless'
_exptl_crystal_size_max     0.30
_exptl_crystal_size_mid     0.20
_exptl_crystal_size_min     0.20
_exptl_crystal_density_diffrn     1.278
_exptl_crystal_density_meas     ?
_exptl_crystal_density_method     'not measured'
_exptl_crystal_F_000     456
_exptl_absorpt_coefficient_mu     0.082
_exptl_absorpt_correction_type     multi-scan
_exptl_absorpt_process_details     '(SADABS; Sheldrick, 1996)'
_exptl_absorpt_correction_T_min     0.9800
_exptl_absorpt_correction_T_max     0.9830
_exptl_special_details
;
;
_diffrn_ambient_temperature     295(2)
_diffrn_radiation_type     MoK\a
_diffrn_radiation_wavelength     0.71073
_diffrn_radiation_source     'fine-focus sealed tube'
_diffrn_radiation_monochromator     graphite
_diffrn_measurement_device_type     'Bruker APEXII CCD'
_diffrn_measurement_method     '\w and \f'
_diffrn_detector_area_resol_mean     0
_diffrn_reflns_number     20066
_diffrn_reflns_av_R_equivalents     0.0337
_diffrn_reflns_av_sigmaI/netI     0.0281
_diffrn_reflns_theta_min     2.42
_diffrn_reflns_theta_max     25.44
_diffrn_reflns_theta_full     25.44
_diffrn_measured_fraction_theta_max     0.997
_diffrn_measured_fraction_theta_full     0.997
_diffrn_reflns_limit_h_min     -10
_diffrn_reflns_limit_h_max     10
_diffrn_reflns_limit_k_min     -11
_diffrn_reflns_limit_k_max     11
_diffrn_reflns_limit_l_min     -18
_diffrn_reflns_limit_l_max     18
_diffrn_standards_number     ?
_diffrn_standards_interval_count     0
_diffrn_standards_interval_time     0
_diffrn_standards_decay_%     ?
_refine_special_details
;
;
_reflns_number_total     4154
_reflns_number_gt     3085
_reflns_threshold_expression     I>2\s(I)
_refine_ls_structure_factor_coef     Fsqd
_refine_ls_matrix_type     full
_refine_ls_R_factor_all     0.0627
_refine_ls_R_factor_gt     0.0431
_refine_ls_wR_factor_gt     0.1181
_refine_ls_wR_factor_ref     0.1328
_refine_ls_goodness_of_fit_ref     1.028
_refine_ls_restrained_S_all     1.028
_refine_ls_number_reflns     4154
_refine_ls_number_parameters     300
_refine_ls_number_restraints     0
_refine_ls_hydrogen_treatment     constr
_refine_ls_weighting_scheme     calc
_refine_ls_weighting_details
         'calc w=1/[\s^2^(Fo^2^)+(0.0709P)^2^+0.2260P] where P=(Fo^2^+2Fc^2^)/3'
_atom_sites_solution_hydrogens     geom
_atom_sites_solution_primary     direct
_atom_sites_solution_secondary     difmap
_refine_ls_shift/su_max     0.003
_refine_ls_shift/su_mean     0.000
_refine_diff_density_max     0.408
_refine_diff_density_min     -0.182
_refine_ls_extinction_method     none
_refine_ls_extinction_coef     ?
loop_
    _atom_type_symbol
    _atom_type_description
    _atom_type_scat_dispersion_real
    _atom_type_scat_dispersion_imag
    _atom_type_scat_source
    'C' 'C' 0.0033 0.0016
                         'International Tables Vol C Tables 4.2.6.8 and 6.1.1.4'
    'H' 'H' 0.0000 0.0000
                         'International Tables Vol C Tables 4.2.6.8 and 6.1.1.4'
    'N' 'N' 0.0061 0.0033
                         'International Tables Vol C Tables 4.2.6.8 and 6.1.1.4'
    'O' 'O' 0.0106 0.0060
                         'International Tables Vol C Tables 4.2.6.8 and 6.1.1.4'
_computing_data_collection     'APEX2 (Bruker, 2008)'
_computing_cell_refinement     'SAINT (Bruker, 2008)'
_computing_data_reduction     'SAINT (Bruker, 2008)'
_computing_structure_solution     'SHELXS97 (Sheldrick, 2008)'
_computing_structure_refinement     'SHELXL97 (Sheldrick, 2008)'
_computing_molecular_graphics     'PLATON (Spek, 2009)'
_computing_publication_material     'SHELXL97 (Sheldrick, 2008)'
loop_
    _atom_site_type_symbol
    _atom_site_label
    _atom_site_fract_x
    _atom_site_fract_y
    _atom_site_fract_z
    _atom_site_U_iso_or_equiv
    _atom_site_adp_type
    _atom_site_calc_flag
    _atom_site_refinement_flags
    _atom_site_occupancy
    _atom_site_symmetry_multiplicity
    _atom_site_disorder_assembly
    _atom_site_disorder_group
    C C1 0.6925(2) -0.0765(2) 0.56488(12) 0.0419(4) Uani d . 1 1 . .
    C C2 0.8398(3) -0.0745(3) 0.51420(15) 0.0625(6) Uani d . 1 1 . .
    H H2 0.8788 -0.0018 0.5180 0.075 Uiso calc R 1 1 . .
    C C3 0.9283(3) -0.1800(3) 0.45841(16) 0.0732(7) Uani d . 1 1 . .
    H H3 1.0279 -0.1791 0.4250 0.088 Uiso calc R 1 1 . .
    C C4 0.8716(3) -0.2860(3) 0.45144(15) 0.0688(6) Uani d . 1 1 . .
    H H4 0.9324 -0.3577 0.4138 0.083 Uiso calc R 1 1 . .
    C C5 0.7238(3) -0.2861(3) 0.50042(14) 0.0614(6) Uani d . 1 1 . .
    H H5 0.6840 -0.3572 0.4951 0.074 Uiso calc R 1 1 . .
    C C6 0.6334(2) -0.1812(2) 0.55777(13) 0.0491(5) Uani d . 1 1 . .
    H H6 0.5337 -0.1820 0.5910 0.059 Uiso calc R 1 1 . .
    C C7 0.4881(2) 0.0363(2) 0.69459(11) 0.0364(4) Uani d . 1 1 . .
    C C8 0.28622(19) -0.0390(2) 0.79451(11) 0.0349(4) Uani d . 1 1 . .
    H H8 0.1918 0.0427 0.7618 0.042 Uiso calc R 1 1 . .
    C C9 0.2496(2) -0.1847(2) 0.83666(11) 0.0363(4) Uani d . 1 1 . .
    C C10 0.3741(2) -0.3256(2) 0.87619(13) 0.0441(4) Uani d . 1 1 . .
    H H10 0.4801 -0.3293 0.8723 0.053 Uiso calc R 1 1 . .
    C C11 0.3442(3) -0.4593(2) 0.92089(13) 0.0507(5) Uani d . 1 1 . .
    H H11 0.4293 -0.5527 0.9463 0.061 Uiso calc R 1 1 . .
    C C12 0.1869(3) -0.4537(2) 0.92762(13) 0.0519(5) Uani d . 1 1 . .
    H H12 0.1640 -0.5421 0.9598 0.062 Uiso calc R 1 1 . .
    C C13 0.0645(2) -0.3173(2) 0.88667(13) 0.0493(5) Uani d . 1 1 . .
    H H13 -0.0404 -0.3160 0.8903 0.059 Uiso calc R 1 1 . .
    C C14 0.0913(2) -0.1809(2) 0.83990(12) 0.0415(4) Uani d . 1 1 . .
    C C15 0.31559(19) 0.03344(19) 0.86501(11) 0.0351(4) Uani d . 1 1 . .
    C C16 0.1756(2) 0.0616(2) 0.94426(12) 0.0425(4) Uani d . 1 1 . .
    H H16A 0.1724 -0.0396 0.9793 0.051 Uiso calc R 1 1 . .
    H H16B 0.1976 0.1088 0.9854 0.051 Uiso calc R 1 1 . .
    C C17 0.0135(2) 0.3002(2) 0.84581(12) 0.0435(4) Uani d . 1 1 . .
    C C18 -0.1443(2) 0.4159(3) 0.82910(15) 0.0598(6) Uani d . 1 1 . .
    H H18 -0.2374 0.4008 0.8635 0.072 Uiso calc R 1 1 . .
    C C19 -0.1631(3) 0.5517(3) 0.76227(16) 0.0664(6) Uani d . 1 1 . .
    H H19 -0.2689 0.6287 0.7509 0.080 Uiso calc R 1 1 . .
    C C20 -0.0261(3) 0.5744(2) 0.71199(15) 0.0616(6) Uani d . 1 1 . .
    H H20 -0.0388 0.6670 0.6665 0.074 Uiso calc R 1 1 . .
    C C21 0.1304(2) 0.4599(2) 0.72885(13) 0.0488(5) Uani d . 1 1 . .
    H H21 0.2226 0.4767 0.6944 0.059 Uiso calc R 1 1 . .
    C C22 0.1540(2) 0.3200(2) 0.79597(12) 0.0388(4) Uani d . 1 1 . .
    C C23 0.3274(2) 0.19451(19) 0.81404(11) 0.0365(4) Uani d . 1 1 . .
    H H23 0.3724 0.2263 0.8540 0.044 Uiso calc R 1 1 . .
    C C24 0.4482(2) 0.1651(2) 0.72960(12) 0.0386(4) Uani d . 1 1 . .
    C C25 0.5545(2) 0.2371(2) 0.67479(14) 0.0475(5) Uani d . 1 1 . .
    C C26 0.5733(3) 0.3799(3) 0.68336(19) 0.0751(7) Uani d . 1 1 . .
    H H26A 0.6859 0.3688 0.6632 0.113 Uiso calc R 1 1 . .
    H H26B 0.5462 0.3883 0.7467 0.113 Uiso calc R 1 1 . .
    H H26C 0.4999 0.4741 0.6457 0.113 Uiso calc R 1 1 . .
    C C27 0.4710(2) -0.0739(2) 0.90646(12) 0.0402(4) Uani d . 1 1 . .
    C C28 -0.0485(2) -0.0383(3) 0.79348(15) 0.0606(6) Uani d . 1 1 . .
    H H28A -0.1447 -0.0620 0.8035 0.091 Uiso calc R 1 1 . .
    H H28B -0.0153 -0.0130 0.7284 0.091 Uiso calc R 1 1 . .
    H H28C -0.0746 0.0510 0.8190 0.091 Uiso calc R 1 1 . .
    N N1 0.64918(19) 0.16067(19) 0.61013(11) 0.0513(4) Uani d . 1 1 . .
    N N2 0.60710(17) 0.03354(17) 0.62256(10) 0.0422(4) Uani d . 1 1 . .
    N N3 0.5899(2) -0.1541(2) 0.94037(13) 0.0589(5) Uani d . 1 1 . .
    O O1 0.43131(14) -0.08065(13) 0.72675(8) 0.0395(3) Uani d . 1 1 . .
    O O2 0.01940(14) 0.16371(16) 0.91092(9) 0.0495(3) Uani d . 1 1 . .
loop_
    _atom_site_aniso_label
    _atom_site_aniso_U_11
    _atom_site_aniso_U_22
    _atom_site_aniso_U_33
    _atom_site_aniso_U_12
    _atom_site_aniso_U_13
    _atom_site_aniso_U_23
    C1 0.0371(9) 0.0432(10) 0.0369(9) -0.0118(8) 0.0005(7) -0.0076(8)
    C2 0.0514(12) 0.0729(15) 0.0632(14) -0.0294(11) 0.0194(10) -0.0275(12)
    C3 0.0598(14) 0.0866(17) 0.0643(15) -0.0265(13) 0.0232(11) -0.0311(13)
    C4 0.0696(15) 0.0742(16) 0.0488(12) -0.0129(13) 0.0042(11) -0.0275(11)
    C5 0.0709(15) 0.0600(13) 0.0532(12) -0.0212(11) -0.0067(11) -0.0209(10)
    C6 0.0444(11) 0.0536(12) 0.0445(11) -0.0166(9) -0.0011(8) -0.0117(9)
    C7 0.0306(8) 0.0361(9) 0.0403(9) -0.0156(7) 0.0010(7) -0.0058(7)
    C8 0.0275(8) 0.0383(9) 0.0359(9) -0.0132(7) 0.0016(7) -0.0081(7)
    C9 0.0366(9) 0.0412(10) 0.0344(9) -0.0197(8) 0.0016(7) -0.0109(7)
    C10 0.0400(10) 0.0418(10) 0.0521(11) -0.0182(8) -0.0041(8) -0.0106(8)
    C11 0.0577(12) 0.0386(10) 0.0553(12) -0.0197(9) -0.0070(9) -0.0086(9)
    C12 0.0688(14) 0.0495(12) 0.0483(11) -0.0383(11) 0.0032(10) -0.0104(9)
    C13 0.0516(11) 0.0625(13) 0.0480(11) -0.0372(11) 0.0039(9) -0.0171(10)
    C14 0.0411(10) 0.0519(11) 0.0384(9) -0.0252(9) 0.0000(7) -0.0128(8)
    C15 0.0301(8) 0.0373(9) 0.0364(9) -0.0130(7) -0.0023(7) -0.0081(7)
    C16 0.0382(10) 0.0479(10) 0.0391(10) -0.0161(8) -0.0009(7) -0.0108(8)
    C17 0.0371(10) 0.0483(11) 0.0419(10) -0.0122(8) -0.0021(8) -0.0154(8)
    C18 0.0355(10) 0.0707(15) 0.0603(13) -0.0067(10) -0.0023(9) -0.0221(11)
    C19 0.0480(13) 0.0658(15) 0.0627(14) 0.0032(11) -0.0133(11) -0.0186(12)
    C20 0.0655(14) 0.0455(12) 0.0531(12) -0.0026(10) -0.0127(11) -0.0085(9)
    C21 0.0504(11) 0.0427(11) 0.0465(11) -0.0125(9) -0.0033(9) -0.0120(9)
    C22 0.0380(9) 0.0386(10) 0.0391(9) -0.0115(8) -0.0027(7) -0.0151(8)
    C23 0.0324(9) 0.0377(9) 0.0408(9) -0.0142(8) -0.0021(7) -0.0120(7)
    C24 0.0325(9) 0.0379(10) 0.0446(10) -0.0153(8) 0.0011(7) -0.0100(8)
    C25 0.0408(10) 0.0448(11) 0.0582(12) -0.0222(9) 0.0047(9) -0.0129(9)
    C26 0.0767(16) 0.0669(15) 0.0984(19) -0.0493(13) 0.0190(14) -0.0309(14)
    C27 0.0385(10) 0.0411(10) 0.0435(10) -0.0179(9) -0.0030(8) -0.0111(8)
    C28 0.0456(12) 0.0736(15) 0.0664(14) -0.0299(11) -0.0131(10) -0.0066(11)
    N1 0.0452(9) 0.0505(10) 0.0600(10) -0.0278(8) 0.0125(8) -0.0148(8)
    N2 0.0373(8) 0.0423(8) 0.0448(8) -0.0190(7) 0.0083(6) -0.0114(7)
    N3 0.0509(10) 0.0516(10) 0.0744(12) -0.0159(9) -0.0222(9) -0.0108(9)
    O1 0.0375(6) 0.0400(7) 0.0420(7) -0.0194(5) 0.0074(5) -0.0133(5)
    O2 0.0323(7) 0.0569(8) 0.0525(8) -0.0161(6) 0.0036(6) -0.0118(6)
_geom_special_details     ?
loop_
    _geom_bond_atom_site_label_1
    _geom_bond_atom_site_label_2
    _geom_bond_site_symmetry_2
    _geom_bond_distance
    _geom_bond_publ_flag
    C1 C6 . 1.367(3) ?
    C1 C2 . 1.384(3) ?
    C1 N2 . 1.420(2) ?
    C2 C3 . 1.372(3) ?
    C2 H2 . 0.9300 ?
    C3 C4 . 1.363(3) ?
    C3 H3 . 0.9300 ?
    C4 C5 . 1.374(3) ?
    C4 H4 . 0.9300 ?
    C5 C6 . 1.387(3) ?
    C5 H5 . 0.9300 ?
    C6 H6 . 0.9300 ?
    C7 N2 . 1.349(2) ?
    C7 O1 . 1.354(2) ?
    C7 C24 . 1.363(2) ?
    C8 O1 . 1.4550(19) ?
    C8 C9 . 1.502(2) ?
    C8 C15 . 1.564(2) ?
    C8 H8 . 0.9800 ?
    C9 C10 . 1.392(3) ?
    C9 C14 . 1.403(2) ?
    C10 C11 . 1.375(3) ?
    C10 H10 . 0.9300 ?
    C11 C12 . 1.377(3) ?
    C11 H11 . 0.9300 ?
    C12 C13 . 1.370(3) ?
    C12 H12 . 0.9300 ?
    C13 C14 . 1.389(3) ?
    C13 H13 . 0.9300 ?
    C14 C28 . 1.508(3) ?
    C15 C27 . 1.472(2) ?
    C15 C16 . 1.528(2) ?
    C15 C23 . 1.550(2) ?
    C16 O2 . 1.420(2) ?
    C16 H16A . 0.9700 ?
    C16 H16B . 0.9700 ?
    C17 O2 . 1.377(2) ?
    C17 C22 . 1.383(3) ?
    C17 C18 . 1.389(3) ?
    C18 C19 . 1.364(3) ?
    C18 H18 . 0.9300 ?
    C19 C20 . 1.369(3) ?
    C19 H19 . 0.9300 ?
    C20 C21 . 1.378(3) ?
    C20 H20 . 0.9300 ?
    C21 C22 . 1.388(3) ?
    C21 H21 . 0.9300 ?
    C22 C23 . 1.520(2) ?
    C23 C24 . 1.497(2) ?
    C23 H23 . 0.9800 ?
    C24 C25 . 1.406(2) ?
    C25 N1 . 1.319(2) ?
    C25 C26 . 1.500(3) ?
    C26 H26A . 0.9600 ?
    C26 H26B . 0.9600 ?
    C26 H26C . 0.9600 ?
    C27 N3 . 1.139(2) ?
    C28 H28A . 0.9600 ?
    C28 H28B . 0.9600 ?
    C28 H28C . 0.9600 ?
    N1 N2 . 1.382(2) ?
loop_
    _geom_angle_atom_site_label_1
    _geom_angle_atom_site_label_2
    _geom_angle_atom_site_label_3
    _geom_angle_site_symmetry_1
    _geom_angle_site_symmetry_3
    _geom_angle
    _geom_angle_publ_flag
    C6 C1 C2 . . 120.00(18) ?
    C6 C1 N2 . . 122.32(16) ?
    C2 C1 N2 . . 117.68(17) ?
    C3 C2 C1 . . 120.0(2) ?
    C3 C2 H2 . . 120.0 ?
    C1 C2 H2 . . 120.0 ?
    C4 C3 C2 . . 120.6(2) ?
    C4 C3 H3 . . 119.7 ?
    C2 C3 H3 . . 119.7 ?
    C3 C4 C5 . . 119.5(2) ?
    C3 C4 H4 . . 120.3 ?
    C5 C4 H4 . . 120.3 ?
    C4 C5 C6 . . 120.7(2) ?
    C4 C5 H5 . . 119.7 ?
    C6 C5 H5 . . 119.7 ?
    C1 C6 C5 . . 119.27(19) ?
    C1 C6 H6 . . 120.4 ?
    C5 C6 H6 . . 120.4 ?
    N2 C7 O1 . . 122.29(15) ?
    N2 C7 C24 . . 109.30(15) ?
    O1 C7 C24 . . 128.28(15) ?
    O1 C8 C9 . . 107.74(13) ?
    O1 C8 C15 . . 109.91(13) ?
    C9 C8 C15 . . 114.90(14) ?
    O1 C8 H8 . . 108.0 ?
    C9 C8 H8 . . 108.0 ?
    C15 C8 H8 . . 108.0 ?
    C10 C9 C14 . . 119.09(16) ?
    C10 C9 C8 . . 119.30(15) ?
    C14 C9 C8 . . 121.58(15) ?
    C11 C10 C9 . . 121.61(17) ?
    C11 C10 H10 . . 119.2 ?
    C9 C10 H10 . . 119.2 ?
    C10 C11 C12 . . 119.34(18) ?
    C10 C11 H11 . . 120.3 ?
    C12 C11 H11 . . 120.3 ?
    C13 C12 C11 . . 119.63(18) ?
    C13 C12 H12 . . 120.2 ?
    C11 C12 H12 . . 120.2 ?
    C12 C13 C14 . . 122.41(17) ?
    C12 C13 H13 . . 118.8 ?
    C14 C13 H13 . . 118.8 ?
    C13 C14 C9 . . 117.83(17) ?
    C13 C14 C28 . . 118.88(16) ?
    C9 C14 C28 . . 123.28(16) ?
    C27 C15 C16 . . 107.11(14) ?
    C27 C15 C23 . . 108.72(13) ?
    C16 C15 C23 . . 108.72(14) ?
    C27 C15 C8 . . 110.90(14) ?
    C16 C15 C8 . . 112.16(13) ?
    C23 C15 C8 . . 109.13(14) ?
    O2 C16 C15 . . 111.34(14) ?
    O2 C16 H16A . . 109.4 ?
    C15 C16 H16A . . 109.4 ?
    O2 C16 H16B . . 109.4 ?
    C15 C16 H16B . . 109.4 ?
    H16A C16 H16B . . 108.0 ?
    O2 C17 C22 . . 123.01(16) ?
    O2 C17 C18 . . 115.77(17) ?
    C22 C17 C18 . . 121.14(19) ?
    C19 C18 C17 . . 120.1(2) ?
    C19 C18 H18 . . 119.9 ?
    C17 C18 H18 . . 119.9 ?
    C18 C19 C20 . . 120.0(2) ?
    C18 C19 H19 . . 120.0 ?
    C20 C19 H19 . . 120.0 ?
    C19 C20 C21 . . 119.9(2) ?
    C19 C20 H20 . . 120.1 ?
    C21 C20 H20 . . 120.1 ?
    C20 C21 C22 . . 121.67(19) ?
    C20 C21 H21 . . 119.2 ?
    C22 C21 H21 . . 119.2 ?
    C17 C22 C21 . . 117.23(17) ?
    C17 C22 C23 . . 121.57(16) ?
    C21 C22 C23 . . 121.20(16) ?
    C24 C23 C22 . . 115.21(14) ?
    C24 C23 C15 . . 106.57(13) ?
    C22 C23 C15 . . 108.94(13) ?
    C24 C23 H23 . . 108.7 ?
    C22 C23 H23 . . 108.7 ?
    C15 C23 H23 . . 108.7 ?
    C7 C24 C25 . . 103.93(15) ?
    C7 C24 C23 . . 121.78(15) ?
    C25 C24 C23 . . 134.00(16) ?
    N1 C25 C24 . . 111.93(16) ?
    N1 C25 C26 . . 119.44(17) ?
    C24 C25 C26 . . 128.61(18) ?
    C25 C26 H26A . . 109.5 ?
    C25 C26 H26B . . 109.5 ?
    H26A C26 H26B . . 109.5 ?
    C25 C26 H26C . . 109.5 ?
    H26A C26 H26C . . 109.5 ?
    H26B C26 H26C . . 109.5 ?
    N3 C27 C15 . . 177.91(19) ?
    C14 C28 H28A . . 109.5 ?
    C14 C28 H28B . . 109.5 ?
    H28A C28 H28B . . 109.5 ?
    C14 C28 H28C . . 109.5 ?
    H28A C28 H28C . . 109.5 ?
    H28B C28 H28C . . 109.5 ?
    C25 N1 N2 . . 105.44(14) ?
    C7 N2 N1 . . 109.38(14) ?
    C7 N2 C1 . . 131.23(15) ?
    N1 N2 C1 . . 119.35(14) ?
    C7 O1 C8 . . 111.93(12) ?
    C17 O2 C16 . . 116.17(13) ?
loop_
    _geom_torsion_atom_site_label_1
    _geom_torsion_atom_site_label_2
    _geom_torsion_atom_site_label_3
    _geom_torsion_atom_site_label_4
    _geom_torsion_site_symmetry_1
    _geom_torsion_site_symmetry_2
    _geom_torsion_site_symmetry_3
    _geom_torsion_site_symmetry_4
    _geom_torsion
    _geom_torsion_publ_flag
    C6 C1 C2 C3 . . . . -1.4(3) ?
    N2 C1 C2 C3 . . . . 179.1(2) ?
    C1 C2 C3 C4 . . . . 0.8(4) ?
    C2 C3 C4 C5 . . . . 0.4(4) ?
    C3 C4 C5 C6 . . . . -1.0(4) ?
    C2 C1 C6 C5 . . . . 0.9(3) ?
    N2 C1 C6 C5 . . . . -179.67(17) ?
    C4 C5 C6 C1 . . . . 0.3(3) ?
    O1 C8 C9 C10 . . . . 54.68(19) ?
    C15 C8 C9 C10 . . . . -68.2(2) ?
    O1 C8 C9 C14 . . . . -127.45(16) ?
    C15 C8 C9 C14 . . . . 109.68(17) ?
    C14 C9 C10 C11 . . . . -2.2(3) ?
    C8 C9 C10 C11 . . . . 175.76(16) ?
    C9 C10 C11 C12 . . . . -0.6(3) ?
    C10 C11 C12 C13 . . . . 2.6(3) ?
    C11 C12 C13 C14 . . . . -1.7(3) ?
    C12 C13 C14 C9 . . . . -1.1(3) ?
    C12 C13 C14 C28 . . . . 177.50(18) ?
    C10 C9 C14 C13 . . . . 3.0(2) ?
    C8 C9 C14 C13 . . . . -174.90(15) ?
    C10 C9 C14 C28 . . . . -175.56(17) ?
    C8 C9 C14 C28 . . . . 6.6(3) ?
    O1 C8 C15 C27 . . . . -53.68(18) ?
    C9 C8 C15 C27 . . . . 68.02(18) ?
    O1 C8 C15 C16 . . . . -173.39(13) ?
    C9 C8 C15 C16 . . . . -51.69(19) ?
    O1 C8 C15 C23 . . . . 66.07(16) ?
    C9 C8 C15 C23 . . . . -172.23(13) ?
    C27 C15 C16 O2 . . . . -179.60(14) ?
    C23 C15 C16 O2 . . . . 63.08(17) ?
    C8 C15 C16 O2 . . . . -57.70(19) ?
    O2 C17 C18 C19 . . . . -176.47(18) ?
    C22 C17 C18 C19 . . . . 0.3(3) ?
    C17 C18 C19 C20 . . . . -0.4(3) ?
    C18 C19 C20 C21 . . . . 0.2(3) ?
    C19 C20 C21 C22 . . . . 0.2(3) ?
    O2 C17 C22 C21 . . . . 176.57(15) ?
    C18 C17 C22 C21 . . . . 0.0(3) ?
    O2 C17 C22 C23 . . . . -3.8(3) ?
    C18 C17 C22 C23 . . . . 179.67(16) ?
    C20 C21 C22 C17 . . . . -0.3(3) ?
    C20 C21 C22 C23 . . . . -179.94(17) ?
    C17 C22 C23 C24 . . . . 139.64(17) ?
    C21 C22 C23 C24 . . . . -40.7(2) ?
    C17 C22 C23 C15 . . . . 20.0(2) ?
    C21 C22 C23 C15 . . . . -160.35(15) ?
    C27 C15 C23 C24 . . . . 71.73(17) ?
    C16 C15 C23 C24 . . . . -171.97(13) ?
    C8 C15 C23 C24 . . . . -49.35(16) ?
    C27 C15 C23 C22 . . . . -163.39(13) ?
    C16 C15 C23 C22 . . . . -47.10(17) ?
    C8 C15 C23 C22 . . . . 75.53(16) ?
    N2 C7 C24 C25 . . . . -1.34(19) ?
    O1 C7 C24 C25 . . . . 174.53(17) ?
    N2 C7 C24 C23 . . . . -175.98(15) ?
    O1 C7 C24 C23 . . . . -0.1(3) ?
    C22 C23 C24 C7 . . . . -101.70(19) ?
    C15 C23 C24 C7 . . . . 19.3(2) ?
    C22 C23 C24 C25 . . . . 85.5(2) ?
    C15 C23 C24 C25 . . . . -153.51(19) ?
    C7 C24 C25 N1 . . . . 1.3(2) ?
    C23 C24 C25 N1 . . . . 174.98(18) ?
    C7 C24 C25 C26 . . . . -176.9(2) ?
    C23 C24 C25 C26 . . . . -3.3(4) ?
    C24 C25 N1 N2 . . . . -0.8(2) ?
    C26 C25 N1 N2 . . . . 177.66(18) ?
    O1 C7 N2 N1 . . . . -175.21(15) ?
    C24 C7 N2 N1 . . . . 0.96(19) ?
    O1 C7 N2 C1 . . . . 2.1(3) ?
    C24 C7 N2 C1 . . . . 178.30(17) ?
    C25 N1 N2 C7 . . . . -0.1(2) ?
    C25 N1 N2 C1 . . . . -177.82(16) ?
    C6 C1 N2 C7 . . . . 18.8(3) ?
    C2 C1 N2 C7 . . . . -161.74(19) ?
    C6 C1 N2 N1 . . . . -164.07(17) ?
    C2 C1 N2 N1 . . . . 15.4(3) ?
    N2 C7 O1 C8 . . . . -170.88(15) ?
    C24 C7 O1 C8 . . . . 13.7(2) ?
    C9 C8 O1 C7 . . . . -171.15(13) ?
    C15 C8 O1 C7 . . . . -45.26(17) ?
    C22 C17 O2 C16 . . . . 17.4(2) ?
    C18 C17 O2 C16 . . . . -165.84(16) ?
    C15 C16 O2 C17 . . . . -47.30(19) ?
loop_
    _geom_hbond_atom_site_label_D
    _geom_hbond_atom_site_label_H
    _geom_hbond_atom_site_label_A
    _geom_hbond_site_symmetry_A
    _geom_hbond_distance_DH
    _geom_hbond_distance_HA
    _geom_hbond_distance_DA
    _geom_hbond_angle_DHA
    C2 H2 N1 . 0.93 2.42 2.759(3) 101.5
    C6 H6 O1 . 0.93 2.37 2.952(2) 120.1
    C28 H28C O2 . 0.96 2.47 3.310(3) 146.0
    C16 H16A O2 2_557 0.97 2.56 3.380(2) 142.5
    C20 H20 Cg1 1_465 0.96 2.86 3.567 134
_iucr_refine_instructions_details
;
TITL KANCHANADEVI2782 in P-1
CELL  0.71073   9.0210   9.6040  15.2540   72.720   76.997   63.875
ZERR     2.00   0.0050   0.0050   0.0050    0.005    0.005    0.005
LATT   1
SFAC  C    H    N    O
UNIT  56   46   6    4
MERG   2
FMAP   2
PLAN   25
OMIT 0 0 1
ACTA
BOND $H
CONF
EQIV $1 -X, -Y, 2-Z
HTAB C16 O2_$1
HTAB C2 N1
HTAB C6 O1
HTAB C28 O2
L.S.   4
WGHT    0.070900    0.226000
FVAR       0.72532
C1    1    0.692525   -0.076526    0.564885    11.00000    0.03713    0.04320 =
         0.03687   -0.00761    0.00054   -0.01181
C2    1    0.839833   -0.074543    0.514205    11.00000    0.05144    0.07293 =
         0.06316   -0.02748    0.01936   -0.02945
AFIX  43
H2    2    0.878813   -0.001770    0.517978    11.00000   -1.20000
AFIX   0
C3    1    0.928307   -0.179966    0.458408    11.00000    0.05976    0.08655 =
         0.06428   -0.03107    0.02324   -0.02653
AFIX  43
H3    2    1.027914   -0.179103    0.425026    11.00000   -1.20000
AFIX   0
C4    1    0.871554   -0.286009    0.451440    11.00000    0.06963    0.07418 =
         0.04878   -0.02749    0.00420   -0.01292
AFIX  43
H4    2    0.932373   -0.357723    0.413826    11.00000   -1.20000
AFIX   0
C5    1    0.723815   -0.286076    0.500423    11.00000    0.07091    0.06002 =
         0.05325   -0.02085   -0.00672   -0.02121
AFIX  43
H5    2    0.683968   -0.357200    0.495083    11.00000   -1.20000
AFIX   0
C6    1    0.633427   -0.181171    0.557773    11.00000    0.04436    0.05357 =
         0.04446   -0.01171   -0.00109   -0.01659
AFIX  43
H6    2    0.533727   -0.182025    0.591015    11.00000   -1.20000
AFIX   0
C7    1    0.488145    0.036335    0.694592    11.00000    0.03061    0.03614 =
         0.04027   -0.00576    0.00102   -0.01564
C8    1    0.286224   -0.039000    0.794505    11.00000    0.02751    0.03825 =
         0.03587   -0.00808    0.00158   -0.01316
AFIX  13
H8    2    0.191793    0.042699    0.761790    11.00000   -1.20000
AFIX   0
C9    1    0.249617   -0.184701    0.836665    11.00000    0.03658    0.04121 =
         0.03443   -0.01090    0.00162   -0.01966
C10   1    0.374095   -0.325551    0.876186    11.00000    0.03999    0.04181 =
         0.05206   -0.01060   -0.00411   -0.01825
AFIX  43
H10   2    0.480116   -0.329290    0.872268    11.00000   -1.20000
AFIX   0
C11   1    0.344164   -0.459336    0.920890    11.00000    0.05766    0.03862 =
         0.05530   -0.00858   -0.00696   -0.01968
AFIX  43
H11   2    0.429277   -0.552672    0.946323    11.00000   -1.20000
AFIX   0
C12   1    0.186946   -0.453735    0.927621    11.00000    0.06880    0.04946 =
         0.04828   -0.01038    0.00317   -0.03827
AFIX  43
H12   2    0.164003   -0.542062    0.959798    11.00000   -1.20000
AFIX   0
C13   1    0.064506   -0.317349    0.886666    11.00000    0.05163    0.06255 =
         0.04799   -0.01705    0.00392   -0.03723
AFIX  43
H13   2   -0.040391   -0.316030    0.890305    11.00000   -1.20000
AFIX   0
C14   1    0.091286   -0.180939    0.839897    11.00000    0.04107    0.05190 =
         0.03835   -0.01278   -0.00002   -0.02522
C15   1    0.315592    0.033438    0.865010    11.00000    0.03008    0.03734 =
         0.03638   -0.00808   -0.00230   -0.01300
C16   1    0.175633    0.061622    0.944256    11.00000    0.03816    0.04792 =
         0.03905   -0.01080   -0.00091   -0.01609
AFIX  23
H16A  2    0.172367   -0.039583    0.979311    11.00000   -1.20000
H16B  2    0.197563    0.108769    0.985370    11.00000   -1.20000
AFIX   0
C17   1    0.013515    0.300224    0.845812    11.00000    0.03713    0.04832 =
         0.04189   -0.01537   -0.00205   -0.01216
C18   1   -0.144325    0.415901    0.829102    11.00000    0.03550    0.07068 =
         0.06030   -0.02206   -0.00230   -0.00673
AFIX  43
H18   2   -0.237368    0.400798    0.863525    11.00000   -1.20000
AFIX   0
C19   1   -0.163130    0.551673    0.762269    11.00000    0.04803    0.06582 =
         0.06275   -0.01859   -0.01329    0.00319
AFIX  43
H19   2   -0.268924    0.628726    0.750880    11.00000   -1.20000
AFIX   0
C20   1   -0.026149    0.574399    0.711985    11.00000    0.06550    0.04552 =
         0.05307   -0.00851   -0.01269   -0.00263
AFIX  43
H20   2   -0.038763    0.667001    0.666516    11.00000   -1.20000
AFIX   0
C21   1    0.130407    0.459863    0.728855    11.00000    0.05043    0.04274 =
         0.04648   -0.01199   -0.00329   -0.01248
AFIX  43
H21   2    0.222589    0.476676    0.694409    11.00000   -1.20000
AFIX   0
C22   1    0.154034    0.319998    0.795967    11.00000    0.03797    0.03863 =
         0.03911   -0.01511   -0.00271   -0.01151
C23   1    0.327427    0.194509    0.814042    11.00000    0.03240    0.03769 =
         0.04078   -0.01204   -0.00211   -0.01425
AFIX  13
H23   2    0.372440    0.226291    0.853991    11.00000   -1.20000
AFIX   0
C24   1    0.448211    0.165084    0.729597    11.00000    0.03249    0.03787 =
         0.04455   -0.01002    0.00106   -0.01530
C25   1    0.554465    0.237095    0.674787    11.00000    0.04079    0.04477 =
         0.05817   -0.01290    0.00471   -0.02217
C26   1    0.573321    0.379934    0.683363    11.00000    0.07669    0.06689 =
         0.09840   -0.03088    0.01896   -0.04932
AFIX 137
H26A  2    0.685950    0.368793    0.663181    11.00000   -1.50000
H26B  2    0.546209    0.388325    0.746675    11.00000   -1.50000
H26C  2    0.499872    0.474101    0.645721    11.00000   -1.50000
AFIX   0
C27   1    0.470956   -0.073930    0.906464    11.00000    0.03851    0.04105 =
         0.04350   -0.01113   -0.00296   -0.01788
C28   1   -0.048540   -0.038284    0.793482    11.00000    0.04560    0.07359 =
         0.06641   -0.00664   -0.01315   -0.02994
AFIX 137
H28A  2   -0.144707   -0.061995    0.803462    11.00000   -1.50000
H28B  2   -0.015306   -0.012988    0.728393    11.00000   -1.50000
H28C  2   -0.074638    0.050967    0.819038    11.00000   -1.50000
AFIX   0
N1    3    0.649175    0.160672    0.610129    11.00000    0.04516    0.05050 =
         0.06000   -0.01482    0.01246   -0.02781
N2    3    0.607095    0.033542    0.622556    11.00000    0.03727    0.04230 =
         0.04478   -0.01138    0.00831   -0.01896
N3    3    0.589891   -0.154116    0.940373    11.00000    0.05093    0.05161 =
         0.07441   -0.01082   -0.02220   -0.01587
O1    4    0.431309   -0.080651    0.726752    11.00000    0.03747    0.03999 =
         0.04204   -0.01333    0.00741   -0.01943
O2    4    0.019399    0.163714    0.910925    11.00000    0.03228    0.05687 =
         0.05255   -0.01182    0.00357   -0.01610
HKLF 4
REM  KANCHANADEVI2782 in P-1
REM R1 =  0.0431 for   3085 Fo > 4sig(Fo)  and  0.0627 for all   4154 data
REM    300 parameters refined using      0 restraints
END
WGHT      0.0603      0.2669
REM Highest difference peak  0.408,  deepest hole -0.182,  1-sigma level  0.039
Q1    1   0.2884  0.7018  0.5858  11.00000  0.05    0.41
Q2    1   0.4766  0.4471  0.7170  11.00000  0.05    0.21
Q3    1   0.6311  0.4310  0.6311  11.00000  0.05    0.17
Q4    1  -0.0232  0.0641  0.7618  11.00000  0.05    0.17
Q5    1   0.2996 -0.0006  0.8350  11.00000  0.05    0.15
Q6    1   0.2119  0.0777  0.7466  11.00000  0.05    0.14
Q7    1  -0.1047 -0.0862  0.7516  11.00000  0.05    0.14
Q8    1   0.2376  0.2571  0.8006  11.00000  0.05    0.12
Q9    1   0.1554 -0.1590  0.8598  11.00000  0.05    0.12
Q10   1   0.4580  0.2402  0.6932  11.00000  0.05    0.12
Q11   1   0.1856 -0.1924  0.8108  11.00000  0.05    0.12
Q12   1   0.1032  0.2854  0.7969  11.00000  0.05    0.12
Q13   1  -0.2343  0.3097  0.8923  11.00000  0.05    0.12
Q14   1   0.4053  0.1849  0.7630  11.00000  0.05    0.12
Q15   1   0.1389 -0.4047  0.8742  11.00000  0.05    0.11
Q16   1   0.4834 -0.5416  0.9656  11.00000  0.05    0.11
Q17   1   0.6833  0.3037  0.7462  11.00000  0.05    0.11
Q18   1  -0.1808 -0.0065  0.8503  11.00000  0.05    0.11
Q19   1   0.6793  0.2357  0.5560  11.00000  0.05    0.11
Q20   1   0.3263  0.1042  0.8404  11.00000  0.05    0.11
Q21   1   0.4088  0.1459  0.6982  11.00000  0.05    0.11
Q22   1   0.5648  0.2958  0.6834  11.00000  0.05    0.11
Q23   1   0.2489 -0.4178  0.9518  11.00000  0.05    0.10
Q24   1   0.2612 -0.1173  0.8270  11.00000  0.05    0.10
Q25   1   0.2596  0.4725  0.6455  11.00000  0.05    0.10
;
