# Supplementary material for: 16-Methyl-11-(2-methyl­phen­yl)-14-phenyl-8,12-dioxa-14,15-di­aza­tetra­cyclo­[8.7.0.02,7.013,17]hepta­deca-2(7),3,5,13(17),15-penta­ene-10-carbo­nitrile
Source: Acta Crystallogr Sect E Struct Rep Online. 2013 Nov 6;69(Pt 12):o1746. doi: 10.1107/S1600536813029905 (PMC3885026; doi:10.1107/S1600536813029905)
Supplement: Supplementary file 2 [file e-69-o1746-Isup2.hkl]

#
# h,k,l, Fc-squared, Fo-squared, sigma(Fo-squared) and status flag
#
data_I
_shelx_title ' KANCHANADEVI2782 in P-1'
_shelx_refln_list_code          4
_shelx_F_calc_maximum      140.37
_exptl_crystal_F_000       456.00
_reflns_d_resolution_high  0.8272
 
loop_
 _symmetry_equiv_pos_as_xyz
 'x, y, z'
 '-x, -y, -z'
 
_cell_length_a     9.0210
_cell_length_b     9.6040
_cell_length_c    15.2540
_cell_angle_alpha  72.720
_cell_angle_beta   76.997
_cell_angle_gamma  63.875
 
_shelx_F_squared_multiplier     1.000
 
loop_
 _refln_index_h
 _refln_index_k
 _refln_index_l
 _refln_F_squared_calc
 _refln_F_squared_meas
 _refln_F_squared_sigma
 _refln_observed_status
   1   0   0       17.17       23.96      0.91 o
   2   0   0      976.31      864.57      8.91 o
   3   0   0       94.66      104.10      2.36 o
   4   0   0      328.66      329.89      4.81 o
   5   0   0       30.92       20.75      1.58 o
   6   0   0      178.09      174.81      7.01 o
   7   0   0      136.60      130.71      4.19 o
   8   0   0       12.05       10.58      1.87 o
   9   0   0        3.72        7.50      2.39 o
  -9   1   0        0.09        2.40      2.38 o
  -8   1   0        0.63        2.25      1.60 o
  -7   1   0       70.00       62.46      5.28 o
  -6   1   0        8.20        5.05      1.17 o
  -5   1   0      130.84      128.79      3.34 o
  -4   1   0      339.43      322.26      6.08 o
  -3   1   0      241.75      256.46      4.55 o
  -2   1   0     1335.21     1364.24     14.74 o
  -1   1   0      801.70      849.88      8.27 o
   0   1   0     4140.27     3379.96     44.45 o
   1   1   0     6269.23     5251.05    134.13 o
   2   1   0       63.39       58.12      1.02 o
   3   1   0      435.50      354.80      4.58 o
   4   1   0        1.53        2.71      0.53 o
   5   1   0        4.14        6.49      0.85 o
   6   1   0       15.02       15.79      1.40 o
   7   1   0      113.47      108.02      5.46 o
   8   1   0      239.22      232.77      5.86 o
   9   1   0       12.32       10.19      2.38 o
  10   1   0        0.03       -0.85      2.12 o
  -8   2   0        9.68       10.28      2.55 o
  -7   2   0       67.46       65.00      4.59 o
  -6   2   0      203.54      214.23      5.25 o
  -5   2   0       42.46       43.54      2.17 o
  -4   2   0        0.13       -0.60      0.60 o
  -3   2   0      115.69      122.41      4.28 o
  -2   2   0      646.89      696.14      8.74 o
  -1   2   0       48.63       56.26      1.27 o
   0   2   0      454.46      340.10      4.32 o
   1   2   0      881.21      885.64     10.40 o
   2   2   0       22.48        9.17      0.39 o
   3   2   0     2309.57     2284.07     22.31 o
   4   2   0        8.72       17.46      0.71 o
   5   2   0       20.21       28.99      1.01 o
   6   2   0       16.75       19.73      1.11 o
   7   2   0       39.97       42.12      1.75 o
   8   2   0       48.23       46.51      3.40 o
   9   2   0       23.18       18.01      2.75 o
  10   2   0       13.16        6.97      2.47 o
  -8   3   0        0.87        1.69      2.43 o
  -7   3   0       43.43       50.81      3.96 o
  -6   3   0       17.18       15.31      2.13 o
  -5   3   0       19.76       22.10      2.15 o
  -4   3   0       62.99       60.34      2.60 o
  -3   3   0      101.85      100.49      3.43 o
  -2   3   0      348.24      334.60      5.11 o
  -1   3   0        0.05       -0.11      0.44 o
   0   3   0       73.92       73.14      1.53 o
   1   3   0       94.06       86.83      1.54 o
   2   3   0      994.62     1045.96     18.73 o
   3   3   0        3.03        6.20      0.61 o
   4   3   0        0.00        0.18      0.38 o
   5   3   0       25.84       33.00      1.04 o
   6   3   0        5.04        3.27      0.58 o
   7   3   0        3.53        3.00      0.79 o
   8   3   0        2.84        2.35      1.08 o
   9   3   0      122.53      101.35      4.86 o
  10   3   0       28.41       27.86      3.29 o
  -7   4   0        0.96        0.00      2.09 o
  -6   4   0        1.53        2.48      1.54 o
  -5   4   0      180.91      192.10      5.97 o
  -4   4   0       21.08       22.13      2.71 o
  -3   4   0      421.69      453.32      8.37 o
  -2   4   0      153.15      166.35      4.00 o
  -1   4   0      186.38      176.71      3.24 o
   0   4   0        0.78       -0.34      0.34 o
   1   4   0      100.24      111.66      1.84 o
   2   4   0     2296.75     2387.07     35.36 o
   3   4   0     1053.19     1076.08     16.42 o
   4   4   0        4.38        3.78      0.59 o
   5   4   0       59.70       56.95      1.91 o
   6   4   0       93.08       80.18      1.95 o
   7   4   0       61.10       53.03      1.63 o
   8   4   0        2.85        2.98      1.23 o
   9   4   0       13.76       10.32      2.09 o
  10   4   0        6.99       10.29      2.28 o
  -6   5   0        0.27       -2.55      2.55 o
  -5   5   0       56.35       55.58      3.28 o
  -4   5   0       61.00       59.56      3.08 o
  -3   5   0        0.44        0.04      1.09 o
  -2   5   0      233.77      237.81      4.82 o
  -1   5   0        0.01       -0.15      0.55 o
   0   5   0       34.92       31.42      1.26 o
   1   5   0       98.47      121.39      2.16 o
   2   5   0      313.47      347.95      6.31 o
   3   5   0      610.56      625.69     10.39 o
   4   5   0      269.66      306.29      5.73 o
   5   5   0      108.95      104.23      2.90 o
   6   5   0       52.63       50.03      2.02 o
   7   5   0       32.01       30.66      2.11 o
   8   5   0       17.94       17.43      2.33 o
   9   5   0        4.75        4.20      1.35 o
  10   5   0        2.63        2.27      1.45 o
  -5   6   0        6.03        5.00      2.07 o
  -4   6   0        6.89        7.18      1.69 o
  -3   6   0       50.90       50.79      3.11 o
  -2   6   0        6.21        7.40      1.30 o
  -1   6   0        0.76        2.28      0.83 o
   0   6   0      132.46      130.94      2.55 o
   1   6   0       46.30       46.90      1.80 o
   2   6   0       54.98       55.78      2.17 o
   3   6   0      786.37      810.64     15.37 o
   4   6   0      356.81      385.98      6.14 o
   5   6   0      152.63      146.86      3.60 o
   6   6   0      192.39      196.50      4.73 o
   7   6   0      705.06      689.94     12.55 o
   8   6   0      307.04      306.32      8.61 o
   9   6   0        1.27        0.66      1.93 o
  10   6   0        1.20        0.38      2.35 o
  -4   7   0       20.50       21.19      3.30 o
  -3   7   0       73.59       73.26      5.73 o
  -2   7   0       33.39       30.68      2.68 o
  -1   7   0      109.46      109.63      3.93 o
   0   7   0        2.61        3.82      0.75 o
   1   7   0      115.97      104.36      2.67 o
   2   7   0        0.85        0.49      1.29 o
   3   7   0       13.64       16.26      1.60 o
   4   7   0       97.11       89.90      3.09 o
   5   7   0        0.18       -0.35      0.97 o
   6   7   0      166.16      159.12      4.16 o
   7   7   0      196.15      199.24      6.85 o
   8   7   0       17.08       18.63      2.53 o
   9   7   0        5.93        6.70      2.07 o
  10   7   0       48.84       47.34      7.63 o
  -3   8   0        9.69       10.17      3.83 o
  -2   8   0       11.11       11.79      2.77 o
  -1   8   0        9.35       11.34      2.45 o
   0   8   0      628.54      680.95     12.96 o
   1   8   0       30.81       27.39      1.88 o
   2   8   0       43.26       36.07      4.17 o
   3   8   0       82.90       79.51      3.57 o
   4   8   0       41.85       39.07      3.07 o
   5   8   0      117.22      133.63      4.16 o
   6   8   0       67.71       72.51      3.77 o
   7   8   0       34.86       31.14      2.68 o
   8   8   0        6.59        4.52      1.80 o
   9   8   0        6.41       10.84      2.34 o
  -2   9   0        0.41       -0.59      4.83 o
  -1   9   0        0.13       -2.02      2.02 o
   0   9   0       51.35       53.57      4.70 o
   1   9   0       46.48       44.01      2.26 o
   2   9   0       32.00       41.63      4.25 o
   3   9   0       38.03       41.70      4.00 o
   4   9   0        2.99       -0.74      2.13 o
   5   9   0       43.30       49.69      3.74 o
   6   9   0       25.36       21.42      2.75 o
   7   9   0        0.00        0.45      1.24 o
   8   9   0       11.43       10.06      2.23 o
   9   9   0        5.14        7.40      2.28 o
   0  10   0       22.31       13.04      2.54 o
   1  10   0       21.77       19.82      3.02 o
   2  10   0        1.30        1.06      2.70 o
   3  10   0        6.57        9.58      2.97 o
   4  10   0        8.55        6.88      2.73 o
   5  10   0       20.34       17.26      2.99 o
   6  10   0        4.21        5.62      2.26 o
   7  10   0        0.68        3.30      2.84 o
   4  11   0        8.85       17.18      4.28 o
   5  11   0        0.85        0.48      2.68 o
  -7 -10   1        0.68        5.25      2.37 o
  -6 -10   1        0.40        1.48      2.16 o
  -5 -10   1        0.59        0.61      2.24 o
  -4 -10   1        0.70        2.33      2.35 o
  -3 -10   1        8.22        8.13      3.10 o
  -2 -10   1       19.42       20.37      3.99 o
  -1 -10   1        0.00       -0.12      1.01 o
   0 -10   1       14.16       11.61      3.36 o
  -8  -9   1        4.23        3.35      1.88 o
  -7  -9   1        0.51        1.26      1.49 o
  -6  -9   1        5.06        2.61      1.99 o
  -5  -9   1       22.92       16.36      2.68 o
  -4  -9   1       60.12       63.34      4.61 o
  -3  -9   1        1.74        0.90      2.24 o
  -2  -9   1       22.73       24.85      3.79 o
  -1  -9   1        2.12        0.92      1.35 o
   0  -9   1        8.60        8.43      2.31 o
   1  -9   1       30.28       38.11      3.78 o
   2  -9   1       52.81       49.56      6.61 o
  -9  -8   1       10.33       14.16      4.44 o
  -8  -8   1        0.06        0.91      1.59 o
  -7  -8   1        0.34        0.06      1.78 o
  -6  -8   1      242.67      247.58     20.28 o
  -5  -8   1       17.86       10.21      4.90 o
  -4  -8   1       43.25       48.69      5.06 o
  -3  -8   1       20.71       24.29      3.55 o
  -2  -8   1        3.74        5.30      2.33 o
  -1  -8   1       95.87       97.72      4.87 o
   0  -8   1      160.16      150.01      7.01 o
   1  -8   1        4.11        4.60      2.00 o
   2  -8   1       35.15       41.77      8.58 o
   3  -8   1        2.23        1.07      3.62 o
  -9  -7   1        9.93       12.02      2.45 o
  -8  -7   1      118.28      118.90      5.23 o
  -7  -7   1        2.36       -0.45      1.45 o
  -6  -7   1      103.53      100.74      3.01 o
  -5  -7   1       50.62       44.08      2.20 o
  -4  -7   1        2.40        0.78      1.05 o
  -3  -7   1       73.61       72.28      3.20 o
  -2  -7   1        7.96        9.98      1.09 o
  -1  -7   1      126.39      132.56      3.16 o
   0  -7   1        0.40       -0.01      0.91 o
   1  -7   1        3.69        5.47      1.54 o
   2  -7   1        1.59        2.33      1.57 o
   3  -7   1        1.76        0.95      2.01 o
   4  -7   1        0.54        1.91      2.89 o
 -10  -6   1        1.54       -1.31      2.39 o
  -9  -6   1        0.97        2.12      1.81 o
  -8  -6   1        2.39        2.76      1.68 o
  -7  -6   1       44.60       41.87      4.82 o
  -6  -6   1       30.59       30.21      1.95 o
  -5  -6   1        0.26        2.20      1.37 o
  -4  -6   1       10.26        8.58      1.08 o
  -3  -6   1       28.41       23.85      1.48 o
  -2  -6   1       57.68       58.25      1.54 o
  -1  -6   1        0.90        1.15      0.58 o
   0  -6   1       12.33       14.23      1.34 o
   1  -6   1      793.64      789.18     11.96 o
   2  -6   1       22.32       27.68      1.92 o
   3  -6   1       37.81       36.86      3.17 o
   4  -6   1       40.17       41.86      3.38 o
   5  -6   1        7.69        6.32      2.67 o
 -10  -5   1        0.02        0.22      1.49 o
  -9  -5   1       97.92      110.67      3.25 o
  -8  -5   1        0.18        0.39      0.75 o
  -7  -5   1      494.47      490.99     10.45 o
  -6  -5   1       30.34       25.01      1.60 o
  -5  -5   1       47.19       44.60      2.39 o
  -4  -5   1       32.42       31.04      1.43 o
  -3  -5   1      562.82      564.90      9.51 o
  -2  -5   1      222.60      246.80      4.74 o
  -1  -5   1      521.46      565.76      7.27 o
   0  -5   1       19.34       27.29      1.22 o
   1  -5   1        0.33       -0.10      0.53 o
   2  -5   1       81.76       88.88      2.55 o
   3  -5   1       28.85       24.99      2.11 o
   4  -5   1      138.16      124.20      4.79 o
   5  -5   1        0.31        0.03      1.45 o
   6  -5   1        3.23        7.69      2.44 o
 -10  -4   1       37.19       33.68      3.65 o
  -9  -4   1       76.86       80.93      4.25 o
  -8  -4   1      139.74      138.92      3.76 o
  -7  -4   1       28.29       25.69      2.01 o
  -6  -4   1       12.40       11.23      0.85 o
  -5  -4   1       25.41       16.62      0.82 o
  -4  -4   1       54.43       84.47      2.06 o
  -3  -4   1      938.16      997.52     14.62 o
  -2  -4   1       70.09       68.94      1.42 o
  -1  -4   1      704.97      770.02      8.59 o
   0  -4   1       14.81       14.04      0.77 o
   1  -4   1       14.53       14.60      1.02 o
   2  -4   1       37.65       38.34      1.65 o
   3  -4   1        9.73        8.76      1.25 o
   4  -4   1        0.80       -1.15      1.15 o
   5  -4   1      197.17      174.22      5.38 o
   6  -4   1        2.53        3.07      1.61 o
   7  -4   1        0.48       -1.62      2.01 o
 -10  -3   1        1.13        1.53      1.97 o
  -9  -3   1        6.52        8.59      2.13 o
  -8  -3   1      234.52      230.36      5.85 o
  -7  -3   1       11.36       12.78      0.93 o
  -6  -3   1        0.29        0.24      0.55 o
  -5  -3   1       72.67       86.99      1.70 o
  -4  -3   1       15.07       10.39      0.78 o
  -3  -3   1      347.51      332.55      4.33 o
  -2  -3   1      518.77      561.61      6.75 o
  -1  -3   1        8.04       10.85      0.44 o
   0  -3   1      178.93      156.98      2.34 o
   1  -3   1        0.09       -0.40      0.40 o
   2  -3   1       37.36       43.18      1.70 o
   3  -3   1       79.14       85.58      2.77 o
   4  -3   1        0.96       -0.35      2.24 o
   5  -3   1       30.29       33.19      2.27 o
   6  -3   1       46.06       38.58      2.56 o
   7  -3   1        3.99        5.97      2.29 o
   8  -3   1        3.56        2.74      3.92 o
 -10  -2   1       22.70       19.31      2.98 o
  -9  -2   1        8.47        7.04      2.11 o
  -8  -2   1        6.59        6.62      1.94 o
  -7  -2   1       33.25       38.52      2.30 o
  -6  -2   1       33.23       40.58      2.07 o
  -5  -2   1       24.56       34.04      1.27 o
  -4  -2   1       13.16       13.66      0.77 o
  -3  -2   1      860.29      881.06      9.05 o
  -2  -2   1      110.60      102.60      1.38 o
  -1  -2   1      409.24      358.69      4.13 o
   0  -2   1      710.22      676.33      6.35 o
   1  -2   1       17.25       11.77      1.00 o
   2  -2   1     2398.97     2496.50     26.56 o
   3  -2   1      608.53      667.21     10.33 o
   4  -2   1      197.76      219.29      6.51 o
   5  -2   1      124.61      121.36      3.59 o
   6  -2   1       44.93       49.11      2.57 o
   7  -2   1       41.71       35.80      3.29 o
   8  -2   1        5.32        3.18      2.76 o
  -9  -1   1        1.75        1.39      1.85 o
  -8  -1   1       20.43       17.52      2.30 o
  -7  -1   1      280.62      279.72      5.27 o
  -6  -1   1       53.33       52.81      2.03 o
  -5  -1   1      403.40      441.11      6.29 o
  -4  -1   1     2181.58     2129.57     24.89 o
  -3  -1   1       22.31       38.21      1.20 o
  -2  -1   1      984.60      986.52      9.88 o
  -1  -1   1      993.02      810.25     10.65 o
   0  -1   1     1752.08     1513.35     14.04 o
   1  -1   1        7.90        9.25      0.45 o
   2  -1   1      766.74      830.96      8.36 o
   3  -1   1        0.98        0.34      0.50 o
   4  -1   1        2.79       -0.07      0.83 o
   5  -1   1       57.21       54.17      2.14 o
   6  -1   1      464.62      461.26      8.31 o
   7  -1   1       78.10       87.08      4.22 o
   8  -1   1       10.11        7.55      2.19 o
   9  -1   1       17.89       23.16      3.52 o
  -9   0   1        0.46        0.82      2.76 o
  -8   0   1        8.72        7.55      2.34 o
  -7   0   1       13.73       14.09      1.86 o
  -6   0   1      329.27      327.72      5.38 o
  -5   0   1       18.11       15.89      1.38 o
  -4   0   1       59.39       58.46      1.63 o
  -3   0   1        5.89        4.08      0.45 o
  -2   0   1        0.00        1.50      0.35 o
  -1   0   1      169.60      168.48      1.89 o
   1   0   1     4548.62     4377.50     42.22 o
   2   0   1      131.53      140.97      2.11 o
   3   0   1       24.35       34.93      1.21 o
   4   0   1      251.68      253.80      3.95 o
   5   0   1      318.65      331.09      6.37 o
   6   0   1       26.15       30.31      2.09 o
   7   0   1       18.27       16.78      1.87 o
   8   0   1       35.18       35.43      2.72 o
   9   0   1        0.61        0.68      2.66 o
  -9   1   1       33.16       41.21      4.34 o
  -8   1   1        0.31        0.20      1.52 o
  -7   1   1       54.56       55.42      3.54 o
  -6   1   1      596.78      601.41     10.23 o
  -5   1   1      118.65      107.78      2.78 o
  -4   1   1      170.80      157.42      3.14 o
  -3   1   1        0.09       -0.22      0.46 o
  -2   1   1       28.76       25.78      0.86 o
  -1   1   1     1797.41     1569.92     15.54 o
   0   1   1        9.41        9.18      0.70 o
   1   1   1     2368.76     1813.75     54.63 o
   2   1   1     1538.49     1532.09     13.70 o
   3   1   1      227.34      212.46      2.84 o
   4   1   1      355.41      327.98      5.10 o
   5   1   1      212.63      226.08      3.89 o
   6   1   1       96.50      100.42      3.61 o
   7   1   1      211.37      214.35      4.77 o
   8   1   1       39.65       41.34      2.66 o
   9   1   1       41.22       37.06      3.68 o
  10   1   1       32.65       30.19      3.80 o
  -8   2   1        3.07       -0.80      2.10 o
  -7   2   1       71.79       73.67      4.24 o
  -6   2   1      636.42      640.61     11.18 o
  -5   2   1       67.33       74.99      2.41 o
  -4   2   1       62.67       72.48      2.81 o
  -3   2   1      566.66      623.21      8.92 o
  -2   2   1        0.04        0.26      0.40 o
  -1   2   1      370.67      338.06      4.27 o
   0   2   1       81.78       88.57      1.41 o
   1   2   1      955.23      936.10     12.80 o
   2   2   1     1535.33     1524.36     23.24 o
   3   2   1      103.54       86.42      1.29 o
   4   2   1      240.91      212.36      2.58 o
   5   2   1        1.85        1.36      0.51 o
   6   2   1       43.25       48.17      1.50 o
   7   2   1      154.28      142.92      5.41 o
   8   2   1      213.65      209.27      6.89 o
   9   2   1        2.87        0.00      1.68 o
  10   2   1       32.54       29.84      3.53 o
  -8   3   1        2.16        2.63      2.49 o
  -7   3   1      218.00      229.63      8.79 o
  -6   3   1       28.97       28.86      2.28 o
  -5   3   1        7.84       10.22      1.84 o
  -4   3   1       70.18       77.93      3.08 o
  -3   3   1       10.04       10.29      1.75 o
  -2   3   1       15.11       17.16      1.22 o
  -1   3   1        5.01        3.61      0.59 o
   0   3   1      873.87      837.00      9.90 o
   1   3   1        6.64        6.71      0.47 o
   2   3   1      116.61      101.25      3.01 o
   3   3   1      353.91      406.71     11.26 o
   4   3   1      407.20      380.40      4.86 o
   5   3   1      973.86      996.62     14.09 o
   6   3   1       11.06       10.76      0.74 o
   7   3   1       13.58       17.96      1.12 o
   8   3   1       33.82       30.82      1.79 o
   9   3   1        0.87       -1.37      1.60 o
  10   3   1       33.69       32.52      3.43 o
  -7   4   1       26.60       21.37      3.21 o
  -6   4   1      140.92      144.74      4.85 o
  -5   4   1       26.10       24.28      2.20 o
  -4   4   1       50.30       49.59      2.60 o
  -3   4   1       36.33       33.64      1.89 o
  -2   4   1       48.31       50.89      3.27 o
  -1   4   1       31.18       37.21      2.01 o
   0   4   1      194.72      199.67      3.46 o
   1   4   1      892.78      911.30     11.52 o
   2   4   1     1536.93     1585.61     27.95 o
   3   4   1      100.65       96.40      2.94 o
   4   4   1      173.41      187.03      3.66 o
   5   4   1       25.25       23.54      1.73 o
   6   4   1        1.70        3.57      0.55 o
   7   4   1       28.20       29.50      1.33 o
   8   4   1       25.51       19.75      1.59 o
   9   4   1        0.22       -0.73      1.38 o
  10   4   1       26.45       26.66      2.88 o
  -6   5   1        1.96        2.71      2.21 o
  -5   5   1       49.60       43.47      2.99 o
  -4   5   1      110.83       97.93      3.71 o
  -3   5   1       58.56       55.11      2.70 o
  -2   5   1       87.82       89.95      3.36 o
  -1   5   1        1.66        0.58      0.58 o
   0   5   1       84.69       71.41      2.20 o
   1   5   1        8.71        8.57      0.59 o
   2   5   1      457.15      480.86      8.09 o
   3   5   1     1427.76     1546.27     34.94 o
   4   5   1      150.35      187.57      4.97 o
   5   5   1      411.81      388.75      7.89 o
   6   5   1      153.76      146.82      4.10 o
   7   5   1       63.88       55.72      2.59 o
   8   5   1        4.52        7.27      1.60 o
   9   5   1        0.52        1.60      0.83 o
  10   5   1       57.59       69.31      3.34 o
  -5   6   1        1.93        0.04      1.79 o
  -4   6   1        6.06        6.50      1.72 o
  -3   6   1       10.70        7.65      1.55 o
  -2   6   1       36.50       38.17      2.52 o
  -1   6   1       72.98       73.29      2.56 o
   0   6   1      166.43      168.86      2.95 o
   1   6   1       84.14       77.79      1.70 o
   2   6   1      347.33      350.31      6.63 o
   3   6   1       70.30       78.01      2.46 o
   4   6   1       23.27       30.95      1.66 o
   5   6   1      219.53      209.26      3.82 o
   6   6   1       22.16       24.72      1.55 o
   7   6   1       13.56       14.09      1.87 o
   8   6   1       53.64       50.34      3.21 o
   9   6   1       47.88       48.74      4.39 o
  10   6   1       10.94        8.80      2.90 o
  -4   7   1        2.55        2.92      2.51 o
  -3   7   1        1.81        0.79      1.90 o
  -2   7   1       16.54       18.97      3.77 o
  -1   7   1        0.32        2.10      1.03 o
   0   7   1       12.73       14.10      1.12 o
   1   7   1        9.17        7.71      0.94 o
   2   7   1      146.63      150.62      4.53 o
   3   7   1        0.78        0.47      0.93 o
   4   7   1        0.01        1.68      0.76 o
   5   7   1      128.01      123.03      3.16 o
   6   7   1      152.89      145.88      3.80 o
   7   7   1       34.31       37.42      2.44 o
   8   7   1       31.50       35.67      5.94 o
   9   7   1       11.71       14.15      3.80 o
  10   7   1        0.31        5.61      2.63 o
  -3   8   1       28.55       29.28      3.69 o
  -2   8   1       15.84       20.42      6.21 o
  -1   8   1        8.67        9.24      2.96 o
   0   8   1        2.26       -0.08      1.27 o
   1   8   1      542.27      533.86      9.96 o
   2   8   1      172.65      162.92     12.14 o
   3   8   1       73.96       74.07      3.28 o
   4   8   1        0.35        0.18      1.01 o
   5   8   1        0.00        0.06      0.92 o
   6   8   1        3.35        1.99      0.92 o
   7   8   1       41.08       38.32      5.05 o
   8   8   1        6.97        6.11      2.50 o
   9   8   1        6.64        9.58      2.23 o
  -2   9   1        0.10        1.57      2.10 o
  -1   9   1        9.15        9.57      2.54 o
   0   9   1       73.84       71.87      4.20 o
   1   9   1      144.31      150.03      4.08 o
   2   9   1       16.68       15.71      3.06 o
   3   9   1       12.53        9.64      2.57 o
   4   9   1       30.49       28.18      3.02 o
   5   9   1      115.87      119.40      5.45 o
   6   9   1        2.45       -0.13      1.52 o
   7   9   1       30.71       24.26      1.85 o
   8   9   1        0.82        1.60      1.51 o
   9   9   1        0.02        0.19      1.85 o
   0  10   1        0.06        3.77      2.01 o
   1  10   1       43.42       48.52      5.41 o
   2  10   1        1.34       -0.61      2.52 o
   3  10   1        1.06        0.62      2.31 o
   4  10   1        0.72        0.34      2.17 o
   5  10   1        5.06        6.48      2.37 o
   6  10   1       22.41       25.87      2.94 o
   7  10   1        4.72        4.24      6.28 o
   8  10   1       16.22       16.99      2.51 o
   3  11   1        3.25       -0.30      2.89 o
   4  11   1        1.42        3.27      2.71 o
   5  11   1       13.50       11.73      3.76 o
   6  11   1        3.10        5.84      7.40 o
  -6 -10   2        0.24       -1.72      2.11 o
  -5 -10   2       10.38        4.36      5.61 o
  -4 -10   2        0.00       -1.54      2.21 o
  -3 -10   2        3.98        1.44      2.52 o
  -2 -10   2        4.87        3.18      3.01 o
  -1 -10   2        5.69        7.22      1.88 o
  -8  -9   2        8.28        8.47      2.28 o
  -7  -9   2        1.32        2.10      1.70 o
  -6  -9   2        0.00       -0.36      1.80 o
  -5  -9   2        7.61        5.82      2.33 o
  -4  -9   2        1.30       -0.67      4.15 o
  -3  -9   2        2.62        0.40      2.89 o
  -2  -9   2        6.96        3.18      2.50 o
  -1  -9   2        3.82        2.43      1.31 o
   0  -9   2       12.81       12.74      2.47 o
   1  -9   2       55.03       48.23      4.16 o
  -9  -8   2        0.28       -0.96      1.78 o
  -8  -8   2        0.80        1.19      1.77 o
  -7  -8   2       53.36       38.04      3.23 o
  -6  -8   2        6.31        4.05      2.00 o
  -5  -8   2        0.14        1.93      1.74 o
  -4  -8   2        0.00        1.65      2.05 o
  -3  -8   2        6.64        5.88      2.35 o
  -2  -8   2        7.73        6.26      1.60 o
  -1  -8   2        2.00        0.44      1.85 o
   0  -8   2        5.12        2.97      1.87 o
   1  -8   2       26.43       24.51      3.78 o
   2  -8   2       12.88       16.38      3.06 o
   3  -8   2        9.97        9.81      3.44 o
  -9  -7   2       16.15       26.67      3.24 o
  -8  -7   2        1.06        0.75      1.54 o
  -7  -7   2        0.10        1.31      1.47 o
  -6  -7   2      679.31      691.64     12.85 o
  -5  -7   2        3.81        3.86      1.36 o
  -4  -7   2      388.82      390.16      9.10 o
  -3  -7   2      106.66      108.22      4.15 o
  -2  -7   2        3.77        2.77      0.78 o
  -1  -7   2        0.52        0.53      0.74 o
   0  -7   2      107.64      115.05      4.07 o
   1  -7   2      225.71      237.01      8.03 o
   2  -7   2        2.09        0.98      1.50 o
   3  -7   2        8.77        6.18      2.44 o
   4  -7   2        9.43       11.86      3.72 o
 -10  -6   2        5.18        4.85      2.98 o
  -9  -6   2       12.19       18.85      2.73 o
  -8  -6   2        9.89        7.86      2.96 o
  -7  -6   2       90.91       87.37      4.27 o
  -6  -6   2      545.16      528.29     10.17 o
  -5  -6   2      438.71      425.99      8.39 o
  -4  -6   2        3.64        3.84      1.39 o
  -3  -6   2        3.35        2.30      0.79 o
  -2  -6   2      360.63      378.23      5.85 o
  -1  -6   2      355.62      336.36      5.57 o
   0  -6   2        1.33        0.94      0.60 o
   1  -6   2      176.86      165.11      6.22 o
   2  -6   2      351.39      380.36      6.94 o
   3  -6   2       20.21       19.51      1.94 o
   4  -6   2       41.54       40.37      3.97 o
   5  -6   2        0.47        1.28      2.47 o
 -10  -5   2        2.27        4.76      1.90 o
  -9  -5   2       12.83       14.40      1.51 o
  -8  -5   2       26.64       28.82      2.05 o
  -7  -5   2       18.18       17.30      1.17 o
  -6  -5   2      233.18      228.84      6.13 o
  -5  -5   2      118.34      110.62      2.97 o
  -4  -5   2       68.53       69.15      2.19 o
  -3  -5   2        0.00        0.01      0.47 o
  -2  -5   2     1060.15     1167.53     13.69 o
  -1  -5   2       19.85       22.22      1.05 o
   0  -5   2      137.90      117.64      3.13 o
   1  -5   2       18.81       24.58      1.81 o
   2  -5   2        0.06        0.47      0.80 o
   3  -5   2       78.73       76.09      2.85 o
   4  -5   2        0.25        0.12      1.31 o
   5  -5   2       45.12       43.11      3.52 o
   6  -5   2       17.37       15.80      2.90 o
 -10  -4   2       11.49       12.39      2.52 o
  -9  -4   2       23.58       22.11      2.70 o
  -8  -4   2        0.01       -0.30      1.01 o
  -7  -4   2       46.57       43.94      1.86 o
  -6  -4   2       86.40       87.64      2.34 o
  -5  -4   2      150.40      138.93      3.01 o
  -4  -4   2      167.50      156.56      2.47 o
  -3  -4   2       81.13       73.92      1.56 o
  -2  -4   2      941.46     1116.66     14.17 o
  -1  -4   2      980.52      964.41     10.69 o
   0  -4   2       56.72       75.07      1.80 o
   1  -4   2      213.18      210.43      3.46 o
   2  -4   2       10.00        8.22      1.01 o
   3  -4   2       11.23        8.42      1.37 o
   4  -4   2       28.98       36.17      2.76 o
   5  -4   2        4.69        3.65      1.89 o
   6  -4   2       59.32       52.12      3.23 o
   7  -4   2        2.77        3.58      2.38 o
 -10  -3   2        0.15        1.26      1.98 o
  -9  -3   2      203.41      202.14      7.03 o
  -8  -3   2      103.90       95.83      3.77 o
  -7  -3   2        0.89        0.76      0.73 o
  -6  -3   2       51.59       51.00      1.64 o
  -5  -3   2        8.98        8.38      0.72 o
  -4  -3   2      392.84      424.42      5.00 o
  -3  -3   2      471.60      474.49      5.23 o
  -2  -3   2      213.88      215.84      3.00 o
  -1  -3   2      277.55      257.83      3.33 o
   0  -3   2      120.25       95.75      1.80 o
   1  -3   2      127.16      165.68      3.22 o
   2  -3   2      372.93      383.68      5.34 o
   3  -3   2        5.05        2.19      0.91 o
   4  -3   2      113.65      113.10      3.14 o
   5  -3   2       17.30       10.93      2.00 o
   6  -3   2       16.22       14.64      2.04 o
   7  -3   2        5.45        3.65      2.17 o
   8  -3   2       57.30       70.91      4.90 o
 -10  -2   2        1.67        0.52      2.02 o
  -9  -2   2      139.90      128.41      7.72 o
  -8  -2   2       65.68       60.07      3.00 o
  -7  -2   2       11.65        8.12      1.11 o
  -6  -2   2        1.16        1.24      0.62 o
  -5  -2   2      166.10      178.02      3.98 o
  -4  -2   2       59.86       53.48      1.88 o
  -3  -2   2      282.86      260.26      3.30 o
  -2  -2   2      152.35      141.86      2.18 o
  -1  -2   2     2234.46     2222.46     24.77 o
   0  -2   2      679.61      605.60      6.41 o
   1  -2   2      280.80      307.04      3.81 o
   2  -2   2        8.79       15.92      0.92 o
   3  -2   2      304.32      342.89      6.21 o
   4  -2   2       21.03       11.83      1.26 o
   5  -2   2       30.00       28.43      2.40 o
   6  -2   2        1.42        1.03      1.10 o
   7  -2   2        0.08       -0.01      1.77 o
   8  -2   2       43.53       56.64      6.41 o
  -9  -1   2        2.79        2.39      1.97 o
  -8  -1   2        6.66        6.17      2.43 o
  -7  -1   2        1.31        2.05      1.02 o
  -6  -1   2        1.44        1.55      0.66 o
  -5  -1   2        5.22        3.90      0.66 o
  -4  -1   2     1200.42     1313.40     14.44 o
  -3  -1   2      688.53      700.93      7.49 o
  -2  -1   2      184.25      196.74      2.50 o
  -1  -1   2     2665.65     2488.98     22.76 o
   0  -1   2     3114.05     2799.37     27.04 o
   1  -1   2     3510.11     3268.78     28.63 o
   2  -1   2      144.77      115.75      1.83 o
   3  -1   2      585.74      683.05     11.89 o
   4  -1   2      342.47      350.65      7.52 o
   5  -1   2        0.00        0.41      0.99 o
   6  -1   2      191.43      177.34      3.75 o
   7  -1   2       54.14       58.80      3.64 o
   8  -1   2       31.86       30.16      3.21 o
   9  -1   2       25.58       23.03      3.57 o
  -9   0   2       18.96       20.48      3.27 o
  -8   0   2        8.51        7.54      1.75 o
  -7   0   2      302.99      300.21      5.78 o
  -6   0   2       22.82       24.83      1.54 o
  -5   0   2       49.89       55.34      2.47 o
  -4   0   2      719.55      767.07     10.20 o
  -3   0   2        1.59        0.53      0.42 o
  -2   0   2      338.36      277.45      3.04 o
  -1   0   2     5821.65     5432.43     47.11 o
   0   0   2     1133.88      988.59      9.36 o
   1   0   2     9653.70     8372.86     69.10 o
   2   0   2     6919.65     6696.11     60.78 o
   3   0   2      755.61      777.91      8.86 o
   4   0   2       62.99       75.94      2.09 o
   5   0   2        0.16       -0.48      0.48 o
   6   0   2      130.77      136.03      3.98 o
   7   0   2        0.00        0.22      1.39 o
   8   0   2        0.00        0.98      1.43 o
   9   0   2        0.84        0.10      1.97 o
  -9   1   2        3.78        5.93      2.64 o
  -8   1   2       15.36       20.55      2.47 o
  -7   1   2       21.77       26.89      2.68 o
  -6   1   2      786.89      776.75     13.96 o
  -5   1   2      738.25      705.30     11.34 o
  -4   1   2       98.76      118.33      3.07 o
  -3   1   2      233.30      250.33      3.71 o
  -2   1   2      178.58      201.97      2.65 o
  -1   1   2     3653.22     3412.57     31.40 o
   0   1   2      442.11      403.81      4.34 o
   1   1   2     5058.50     4965.49     38.09 o
   2   1   2      253.89      276.60      2.94 o
   3   1   2      736.38      704.43      6.99 o
   4   1   2       29.16       35.78      1.39 o
   5   1   2        3.44        1.62      0.67 o
   6   1   2      597.04      605.45      9.21 o
   7   1   2      497.24      493.02      8.26 o
   8   1   2        8.70        6.96      1.62 o
   9   1   2        5.50        7.13      2.24 o
  10   1   2        4.34        4.43      2.49 o
  -8   2   2        6.24        2.38      2.21 o
  -7   2   2        3.33       -0.60      1.82 o
  -6   2   2      186.65      187.97      4.95 o
  -5   2   2       85.15       89.43      3.46 o
  -4   2   2        9.71       14.28      1.36 o
  -3   2   2      475.97      456.37      7.70 o
  -2   2   2       19.94       29.10      1.19 o
  -1   2   2      162.51      155.49      2.28 o
   0   2   2      900.42      928.78      9.45 o
   1   2   2     2450.83     2251.76     21.30 o
   2   2   2     3263.07     2952.55     30.44 o
   3   2   2      330.33      331.16      3.19 o
   4   2   2      100.32      102.43      1.74 o
   5   2   2       17.39       21.07      1.17 o
   6   2   2       10.18       13.30      1.09 o
   7   2   2        4.05        6.26      1.21 o
   8   2   2      233.99      223.13      7.11 o
   9   2   2        0.52       -0.63      1.56 o
  10   2   2        0.17       -0.68      1.85 o
  -8   3   2       33.59       46.69      4.32 o
  -7   3   2       51.68       51.65      4.05 o
  -6   3   2       13.02       10.41      1.80 o
  -5   3   2       83.22       83.68      3.62 o
  -4   3   2        5.09        4.25      1.11 o
  -3   3   2      407.34      450.78      7.95 o
  -2   3   2      607.49      591.16      8.09 o
  -1   3   2      395.97      421.08      5.76 o
   0   3   2      275.63      256.21      3.59 o
   1   3   2      353.66      292.76      3.96 o
   2   3   2      411.56      397.41      6.57 o
   3   3   2      129.41      112.64      3.45 o
   4   3   2       51.25       49.79      1.66 o
   5   3   2      107.57      114.70      2.00 o
   6   3   2       30.28       35.13      1.22 o
   7   3   2       19.65       20.49      1.54 o
   8   3   2        7.17       10.37      1.62 o
   9   3   2       51.71       55.41      3.80 o
  10   3   2       65.61       59.89      4.20 o
  -7   4   2       45.19       45.94      4.09 o
  -6   4   2       42.14       48.38      3.09 o
  -5   4   2        7.83       14.66      1.90 o
  -4   4   2        9.99       14.50      2.24 o
  -3   4   2       97.00       90.70      2.86 o
  -2   4   2      169.30      198.30      5.24 o
  -1   4   2      215.11      241.36      7.14 o
   0   4   2        1.65        0.19      0.32 o
   1   4   2      269.78      242.46      3.60 o
   2   4   2     1165.67     1179.43     21.16 o
   3   4   2        3.40        1.68      0.70 o
   4   4   2       38.14       33.63      1.98 o
   5   4   2      108.54      107.70      2.28 o
   6   4   2        9.39        7.71      0.65 o
   7   4   2        0.44       -0.50      0.50 o
   8   4   2       84.24       79.56      2.64 o
   9   4   2      100.16      103.14      4.08 o
  10   4   2        8.02        5.43      2.01 o
  -6   5   2       74.71       68.26      4.50 o
  -5   5   2       11.81       12.35      2.06 o
  -4   5   2      152.34      151.38      4.65 o
  -3   5   2        0.00        0.14      1.05 o
  -2   5   2        5.63        6.40      1.18 o
  -1   5   2       16.08       15.97      1.35 o
   0   5   2      217.66      217.66      3.94 o
   1   5   2       50.48       64.86      1.77 o
   2   5   2       32.66       33.63      2.01 o
   3   5   2      368.05      376.83     10.96 o
   4   5   2      102.01       89.12      3.17 o
   5   5   2       49.93       51.63      1.55 o
   6   5   2        1.85        1.57      0.77 o
   7   5   2      119.73      109.55      3.02 o
   8   5   2       39.57       38.90      2.13 o
   9   5   2       11.08        9.95      1.28 o
  10   5   2       16.85       16.34      1.70 o
  -5   6   2       15.35       23.57      2.90 o
  -4   6   2      193.28      201.83      5.72 o
  -3   6   2       32.27       31.20      2.97 o
  -2   6   2        7.92        5.99      1.16 o
  -1   6   2        4.03        3.41      0.91 o
   0   6   2        2.33        1.69      0.69 o
   1   6   2        0.26        0.38      0.68 o
   2   6   2       42.64       33.94      1.59 o
   3   6   2      232.75      247.67      5.26 o
   4   6   2       20.28       19.64      3.02 o
   5   6   2        8.67        7.08      1.34 o
   6   6   2      192.50      193.40      3.90 o
   7   6   2      108.91      112.92      2.89 o
   8   6   2       66.67       63.74      2.68 o
   9   6   2      112.21      116.90      5.13 o
  10   6   2        0.26        1.25      2.33 o
  -4   7   2       14.00       11.33      4.70 o
  -3   7   2        0.30        1.37      1.65 o
  -2   7   2        1.43        0.06      1.55 o
  -1   7   2       20.59       19.65      2.00 o
   0   7   2       82.07       88.62      2.35 o
   1   7   2       17.57       15.88      1.36 o
   2   7   2       31.83       35.89      1.91 o
   3   7   2      126.81      134.82      3.83 o
   4   7   2        5.23        5.08      0.97 o
   5   7   2        0.23       -0.70      1.10 o
   6   7   2        9.34        9.95      0.86 o
   7   7   2      501.56      491.66      8.24 o
   8   7   2       29.81       32.03      2.10 o
   9   7   2      167.20      200.77      6.92 o
  10   7   2       31.14       38.68      4.42 o
  -3   8   2        1.05       -0.74      1.94 o
  -2   8   2       14.00        8.43      2.27 o
  -1   8   2      353.37      351.73      9.77 o
   0   8   2        5.51        5.93      1.23 o
   1   8   2       58.69       60.02      2.42 o
   2   8   2        4.47        4.09      1.57 o
   3   8   2       27.56       26.49      2.05 o
   4   8   2       27.53       18.70      2.32 o
   5   8   2       78.84       79.20      2.47 o
   6   8   2        0.02       -0.81      0.81 o
   7   8   2       33.33       31.90      1.74 o
   8   8   2        0.24        0.59      1.21 o
   9   8   2        9.31       12.32      2.32 o
  10   8   2       11.55       13.28      2.66 o
  -2   9   2        0.69        0.21      1.87 o
  -1   9   2        9.69        7.98      2.30 o
   0   9   2       98.21       91.20      4.58 o
   1   9   2        3.36        7.01      1.23 o
   2   9   2       10.80        5.87      2.50 o
   3   9   2        8.12       10.61      2.44 o
   4   9   2        5.18        8.88      2.05 o
   5   9   2       55.48       53.41      4.20 o
   6   9   2       52.29       54.50      3.40 o
   7   9   2       38.73       43.84      2.82 o
   8   9   2        9.32        7.42      1.64 o
   9   9   2        1.65        3.90      1.93 o
   0  10   2        0.10        0.33      1.72 o
   1  10   2        8.46       11.58      3.46 o
   2  10   2        4.57        5.51      4.75 o
   3  10   2        2.36        0.08      2.21 o
   4  10   2        9.11        7.27      2.44 o
   5  10   2       10.10       13.17      2.45 o
   6  10   2        0.35       -0.67      1.57 o
   7  10   2        1.01        3.80      1.75 o
   8  10   2       22.11       28.02      2.43 o
   2  11   2        0.08        0.19      2.87 o
   3  11   2        1.52        3.33      2.97 o
   4  11   2        1.59        1.15      2.34 o
   5  11   2       21.62       32.04      4.79 o
   6  11   2       50.44       60.49      4.44 o
  -6 -10   3        0.36        1.39      3.21 o
  -5 -10   3        0.79        3.25      2.58 o
  -4 -10   3        2.89        5.48      3.01 o
  -3 -10   3        9.23        9.16      3.25 o
  -2 -10   3        7.54       12.03      3.73 o
  -7  -9   3        0.20       -0.78      1.96 o
  -6  -9   3        4.91        2.76      2.25 o
  -5  -9   3       17.62       20.08      3.34 o
  -4  -9   3       14.64       11.23      2.84 o
  -3  -9   3        7.03       11.52      2.98 o
  -2  -9   3       55.97       56.73      2.89 o
  -1  -9   3        0.45        0.93      1.53 o
   0  -9   3        0.00       -1.58      1.58 o
   1  -9   3       30.79       39.64      5.30 o
  -8  -8   3        7.30        9.13      2.35 o
  -7  -8   3       12.21       17.21      2.60 o
  -6  -8   3        2.23        1.79      2.06 o
  -5  -8   3        4.20        3.26      2.69 o
  -4  -8   3       46.48       39.69      7.38 o
  -3  -8   3       26.10       30.70      5.70 o
  -2  -8   3       45.18       52.08      2.99 o
  -1  -8   3       14.88       12.40      1.88 o
   0  -8   3        1.16        1.20      1.77 o
   1  -8   3       10.08        8.65      2.37 o
   2  -8   3        1.78        1.29      2.18 o
   3  -8   3       11.20       15.74      3.24 o
  -9  -7   3        7.58       15.49      3.07 o
  -8  -7   3        0.93        1.90      1.78 o
  -7  -7   3       24.49       25.46      2.80 o
  -6  -7   3       81.94       83.39      6.74 o
  -5  -7   3      162.58      132.68      9.45 o
  -4  -7   3       35.49       33.37      2.06 o
  -3  -7   3       18.14       15.23      5.06 o
  -2  -7   3       11.89        7.84      1.17 o
  -1  -7   3       61.08       64.92      3.68 o
   0  -7   3       15.91       17.56      2.04 o
   1  -7   3        9.66       11.85      2.20 o
   2  -7   3        1.98        3.81      2.07 o
   3  -7   3        1.80        0.47      2.20 o
   4  -7   3        5.57        7.02      2.78 o
  -9  -6   3        4.61        9.00      2.33 o
  -8  -6   3        5.60        8.90      2.13 o
  -7  -6   3       22.90       16.49      3.05 o
  -6  -6   3       88.59       84.85      4.20 o
  -5  -6   3      134.47      125.29      3.95 o
  -4  -6   3       32.77       37.69      2.09 o
  -3  -6   3       23.04       27.02      1.05 o
  -2  -6   3       92.90       91.35      2.32 o
  -1  -6   3        0.27       -0.16      0.65 o
   0  -6   3      296.76      293.08      7.33 o
   1  -6   3       45.76       46.42      2.16 o
   2  -6   3       68.10       68.80      3.00 o
   3  -6   3      144.60      154.06      4.40 o
   4  -6   3       36.81       37.29      3.29 o
   5  -6   3        3.50        4.67      3.34 o
  -9  -5   3        5.08        8.11      2.13 o
  -8  -5   3        3.53        4.23      1.13 o
  -7  -5   3       25.91       31.51      1.62 o
  -6  -5   3      445.78      437.44      9.47 o
  -5  -5   3        0.54        0.42      0.57 o
  -4  -5   3       42.28       53.35      1.50 o
  -3  -5   3       63.98       63.35      2.23 o
  -2  -5   3       16.50       19.59      0.86 o
  -1  -5   3      159.42      172.91      2.88 o
   0  -5   3       15.72       16.74      1.40 o
   1  -5   3        3.77        4.47      0.86 o
   2  -5   3      243.06      245.10      4.67 o
   3  -5   3       16.03       19.56      1.87 o
   4  -5   3       65.46       70.34      3.36 o
   5  -5   3        2.66        5.46      1.97 o
   6  -5   3        9.22       11.04      2.66 o
 -10  -4   3        1.99        0.84      1.97 o
  -9  -4   3        2.18        1.03      1.48 o
  -8  -4   3      317.33      301.76      7.26 o
  -7  -4   3      306.32      317.48      6.39 o
  -6  -4   3       23.90       21.93      1.08 o
  -5  -4   3        1.43        2.50      0.62 o
  -4  -4   3       70.33       72.23      1.47 o
  -3  -4   3       44.81       37.14      1.07 o
  -2  -4   3     1392.28     1438.55     16.69 o
  -1  -4   3      438.83      456.01      6.15 o
   0  -4   3       93.73       71.12      2.07 o
   1  -4   3       79.51       74.06      2.39 o
   2  -4   3       34.58       34.47      1.65 o
   3  -4   3       35.63       34.74      1.96 o
   4  -4   3       30.70       36.58      2.22 o
   5  -4   3       32.94       31.38      3.05 o
   6  -4   3       47.24       54.08      4.03 o
   7  -4   3        0.05       -1.76      2.17 o
 -10  -3   3       12.98        9.85      2.91 o
  -9  -3   3        6.55        3.41      1.86 o
  -8  -3   3      155.77      148.80      4.79 o
  -7  -3   3      147.23      142.24      3.84 o
  -6  -3   3       29.04       33.17      1.72 o
  -5  -3   3      109.66      114.80      2.34 o
  -4  -3   3        0.02       -0.21      0.43 o
  -3  -3   3      685.49      696.46      8.07 o
  -2  -3   3       86.05      101.96      2.18 o
  -1  -3   3      479.86      513.84      6.64 o
   0  -3   3      344.98      373.15      5.19 o
   1  -3   3        8.24       14.35      0.90 o
   2  -3   3       83.93       91.78      2.32 o
   3  -3   3        3.22        0.87      0.75 o
   4  -3   3        0.24       -0.20      0.84 o
   5  -3   3       90.38       82.43      3.95 o
   6  -3   3       23.92       12.55      2.36 o
   7  -3   3       44.98       45.31      3.83 o
   8  -3   3        2.03        1.19      2.76 o
  -9  -2   3        0.29       -0.67      1.67 o
  -8  -2   3      159.29      154.09      6.24 o
  -7  -2   3       93.52      101.13      2.80 o
  -6  -2   3        0.05        0.46      0.62 o
  -5  -2   3       51.77       49.67      1.96 o
  -4  -2   3      539.62      571.04      7.38 o
  -3  -2   3       78.85       69.09      1.82 o
  -2  -2   3       11.37       12.59      0.67 o
  -1  -2   3      225.15      195.95      3.14 o
   0  -2   3      240.48      239.38      3.09 o
   1  -2   3       53.54       60.95      1.31 o
   2  -2   3       29.42       48.28      1.54 o
   3  -2   3      344.57      334.26      5.61 o
   4  -2   3       48.52       46.72      1.95 o
   5  -2   3        0.70       -1.02      1.02 o
   6  -2   3        0.84        1.32      1.34 o
   7  -2   3        2.54       -1.92      1.92 o
   8  -2   3       11.75        9.15      2.52 o
  -9  -1   3       33.68       32.73      3.54 o
  -8  -1   3       47.37       40.62      3.54 o
  -7  -1   3        9.55        7.95      1.44 o
  -6  -1   3       12.14       12.19      1.13 o
  -5  -1   3       11.09       16.87      1.07 o
  -4  -1   3      485.01      486.53      5.82 o
  -3  -1   3       75.52       78.75      1.60 o
  -2  -1   3     2560.11     2580.91     22.80 o
  -1  -1   3        0.74        0.29      0.25 o
   0  -1   3        9.38        2.58      0.41 o
   1  -1   3    12595.99    11900.23    102.12 o
   2  -1   3     3332.30     3245.14     30.23 o
   3  -1   3     1664.65     1612.53     22.15 o
   4  -1   3       87.61       91.01      2.15 o
   5  -1   3      175.76      175.61      3.92 o
   6  -1   3        0.17       -1.10      1.10 o
   7  -1   3       71.39       66.05      2.66 o
   8  -1   3        0.15       -1.11      1.83 o
   9  -1   3        0.10        0.80      2.91 o
  -9   0   3        0.02        0.64      2.07 o
  -8   0   3        2.56        4.46      1.83 o
  -7   0   3      108.71      105.56      4.30 o
  -6   0   3      299.71      291.71      5.12 o
  -5   0   3      151.43      177.06      3.19 o
  -4   0   3       77.54       89.80      1.90 o
  -3   0   3      412.05      391.39      4.78 o
  -2   0   3      306.73      257.77      3.11 o
  -1   0   3     4461.21     4380.87     38.05 o
   0   0   3     3729.73     3569.42     32.76 o
   1   0   3     4675.06     4323.96     35.92 o
   2   0   3     9596.86     9450.93     81.33 o
   3   0   3      568.08      601.90      7.18 o
   4   0   3      286.56      357.33      4.93 o
   5   0   3      535.40      565.59     10.29 o
   6   0   3       39.73       35.79      2.23 o
   7   0   3       70.09       68.18      3.56 o
   8   0   3        4.48        3.42      1.55 o
   9   0   3       28.87       27.19      4.25 o
  -9   1   3        7.06        6.84      2.78 o
  -8   1   3       30.87       30.10      2.84 o
  -7   1   3       35.32       37.54      4.06 o
  -6   1   3       44.45       41.20      2.91 o
  -5   1   3      197.80      205.96      4.75 o
  -4   1   3       43.33       38.46      1.63 o
  -3   1   3        0.21        0.77      0.52 o
  -2   1   3       83.98       63.00      1.35 o
  -1   1   3     1426.44     1499.40     14.29 o
   0   1   3      712.60      759.22      7.37 o
   1   1   3        0.06        1.47      0.20 o
   2   1   3     1881.50     1938.95     16.36 o
   3   1   3      257.42      241.85      2.88 o
   4   1   3      236.12      198.97      3.28 o
   5   1   3      159.43      178.30      3.39 o
   6   1   3        0.32       -0.63      0.81 o
   7   1   3      180.55      168.77      4.20 o
   8   1   3       51.90       47.54      2.82 o
   9   1   3        6.01        3.68      2.13 o
  10   1   3       23.40       29.16      4.73 o
  -8   2   3       62.98       73.51      4.12 o
  -7   2   3      191.21      191.64      6.58 o
  -6   2   3       60.10       63.60      3.30 o
  -5   2   3      559.19      550.67      9.74 o
  -4   2   3       48.69       58.92      2.44 o
  -3   2   3       79.75       85.69      2.64 o
  -2   2   3      193.77      169.77      2.86 o
  -1   2   3      230.96      264.63      3.42 o
   0   2   3     3916.81     3907.50     37.79 o
   1   2   3     2639.58     2536.55     21.24 o
   2   2   3        1.82        5.85      0.32 o
   3   2   3      599.68      641.78      5.80 o
   4   2   3       14.45       15.91      0.95 o
   5   2   3      106.96      129.37      2.36 o
   6   2   3      192.42      195.14      3.62 o
   7   2   3       79.70       70.88      3.28 o
   8   2   3       17.35       19.35      2.62 o
   9   2   3        0.12        0.28      1.69 o
  10   2   3        2.91        2.67      2.04 o
  -8   3   3        8.89        4.38      2.66 o
  -7   3   3        0.10       -0.54      1.87 o
  -6   3   3       88.56       94.28      4.19 o
  -5   3   3       73.58       75.56      3.22 o
  -4   3   3        1.17        1.75      1.00 o
  -3   3   3       90.10       88.58      4.12 o
  -2   3   3      731.03      829.96     10.63 o
  -1   3   3       24.93       28.37      1.36 o
   0   3   3       69.09       74.16      1.80 o
   1   3   3        5.20       12.87      0.48 o
   2   3   3      713.14      754.40     11.67 o
   3   3   3      994.20      996.59     11.51 o
   4   3   3        0.00        0.23      0.30 o
   5   3   3       78.33       67.69      1.44 o
   6   3   3       63.77       74.35      1.57 o
   7   3   3       89.81       92.00      4.05 o
   8   3   3       57.12       59.52      3.18 o
   9   3   3       31.01       30.28      3.05 o
  10   3   3        1.27       -0.27      2.10 o
  -7   4   3        1.57        4.22      2.46 o
  -6   4   3        0.05        0.74      1.50 o
  -5   4   3       12.56        9.87      2.18 o
  -4   4   3       18.28       17.36      2.49 o
  -3   4   3      272.50      289.82      5.60 o
  -2   4   3      143.83      154.22      3.53 o
  -1   4   3     1498.90     1550.79     18.30 o
   0   4   3        7.85        6.09      0.71 o
   1   4   3       32.53       31.48      0.98 o
   2   4   3        4.16        9.19      0.77 o
   3   4   3      308.34      322.98      6.15 o
   4   4   3      985.61     1013.28     17.36 o
   5   4   3       54.49       64.25      1.60 o
   6   4   3      248.13      253.08      3.65 o
   7   4   3        4.21        4.09      0.67 o
   8   4   3       35.39       40.93      2.20 o
   9   4   3        0.74       -1.17      1.17 o
  10   4   3       37.16       29.92      3.01 o
  -6   5   3        0.51        2.90      2.26 o
  -5   5   3       13.50       13.80      2.12 o
  -4   5   3        2.36        1.50      1.50 o
  -3   5   3       33.31       27.31      2.12 o
  -2   5   3       77.77       78.08      2.59 o
  -1   5   3      119.20      122.13      5.38 o
   0   5   3      159.08      161.52      3.87 o
   1   5   3       66.06       67.06      1.64 o
   2   5   3      342.60      375.15      5.65 o
   3   5   3        0.72       -0.78      0.98 o
   4   5   3       91.57       99.75      2.99 o
   5   5   3     1069.82     1089.76     13.98 o
   6   5   3      184.88      176.49      3.44 o
   7   5   3      178.44      164.16      3.55 o
   8   5   3        7.93        6.90      1.25 o
   9   5   3      243.41      237.21     10.75 o
  10   5   3       42.09       48.01      3.22 o
  -5   6   3        0.63        1.11      1.85 o
  -4   6   3      118.55      125.32      4.53 o
  -3   6   3       31.42       29.61      2.58 o
  -2   6   3        1.57        1.04      0.99 o
  -1   6   3        2.83        3.21      0.85 o
   0   6   3        1.91        1.64      0.64 o
   1   6   3       24.12       26.25      1.61 o
   2   6   3      407.67      423.13      6.53 o
   3   6   3      121.51      127.68      7.29 o
   4   6   3        6.26        3.85      1.82 o
   5   6   3       67.29       63.94      2.98 o
   6   6   3      116.15      107.63      2.43 o
   7   6   3       12.16       11.46      1.16 o
   8   6   3        1.67        1.52      1.08 o
   9   6   3      211.83      218.90     16.24 o
  10   6   3       79.58       99.21      6.33 o
  -4   7   3        8.41        8.54      2.66 o
  -3   7   3       61.22       62.92      4.40 o
  -2   7   3       24.51       22.87      2.78 o
  -1   7   3        0.24        0.44      0.81 o
   0   7   3       36.91       39.96      1.61 o
   1   7   3       36.60       39.44      1.64 o
   2   7   3        4.45        3.22      1.05 o
   3   7   3       75.51       69.04      3.08 o
   4   7   3      282.44      272.01     13.69 o
   5   7   3      238.92      215.65      8.68 o
   6   7   3      123.94      116.45      5.06 o
   7   7   3       54.43       53.17      2.10 o
   8   7   3       47.81       54.43      2.53 o
   9   7   3       13.15       13.01      2.33 o
  10   7   3      105.18      102.93      6.36 o
  -3   8   3       54.08       50.30      4.31 o
  -2   8   3        1.12        0.31      1.85 o
  -1   8   3       31.07       33.97      3.25 o
   0   8   3      536.94      560.21     10.87 o
   1   8   3       61.02       62.76      2.57 o
   2   8   3      208.10      221.88     11.17 o
   3   8   3      151.37      155.17      4.72 o
   4   8   3        0.30       -0.87      0.87 o
   5   8   3       77.56       69.01      6.65 o
   6   8   3       43.27       35.56      4.36 o
   7   8   3       44.23       51.44      2.39 o
   8   8   3        8.95        5.22      1.43 o
   9   8   3        0.50       -0.91      1.88 o
  10   8   3        6.28        5.64      2.24 o
  -2   9   3        2.08        0.63      2.05 o
  -1   9   3        1.26        0.67      1.81 o
   0   9   3        9.24        9.81      2.03 o
   1   9   3       57.40       55.79      3.03 o
   2   9   3      201.01      190.67      8.13 o
   3   9   3      140.36      137.38      6.38 o
   4   9   3        9.95        5.67      1.85 o
   5   9   3       54.25       55.11      4.70 o
   6   9   3       42.15       33.90      4.56 o
   7   9   3       20.39       18.80      3.52 o
   8   9   3       18.00       19.73      2.97 o
   9   9   3       16.42       20.04      2.62 o
   0  10   3       14.10       12.52      2.27 o
   1  10   3       16.41       16.53      3.28 o
   2  10   3        2.39        3.97      2.02 o
   3  10   3       17.78       17.94      3.10 o
   4  10   3        0.35        1.44      1.85 o
   5  10   3        0.07       -1.02      2.82 o
   6  10   3       17.41       26.43      4.74 o
   7  10   3       17.67       12.28      3.48 o
   8  10   3       14.95       20.84      2.31 o
   2  11   3        0.26        1.79      2.26 o
   3  11   3        1.04        3.66      2.25 o
   4  11   3        4.21        2.97      2.04 o
   5  11   3        1.77        3.51      2.26 o
   6  11   3        0.76        0.06      1.74 o
   7  11   3       17.81       23.53      2.46 o
  -4 -10   4        2.42        2.43      3.33 o
  -3 -10   4        0.00        0.55      3.61 o
  -7  -9   4        4.39        4.30      2.43 o
  -6  -9   4        0.28        0.82      2.97 o
  -5  -9   4        4.36        1.90      2.54 o
  -4  -9   4        0.64        1.12      2.24 o
  -3  -9   4        2.00        0.87      2.39 o
  -2  -9   4       16.02       19.26      2.10 o
  -1  -9   4        8.48        7.58      2.10 o
   0  -9   4       12.29       15.66      3.09 o
  -8  -8   4       20.68       30.20      3.47 o
  -7  -8   4       24.50       23.54      3.51 o
  -6  -8   4       16.25       19.31      2.53 o
  -5  -8   4        8.91        9.27      2.59 o
  -4  -8   4       59.64       50.40      4.54 o
  -3  -8   4       33.97       28.49      5.51 o
  -2  -8   4        0.68       -0.47      1.00 o
  -1  -8   4       24.71       18.32      2.54 o
   0  -8   4        6.59        5.74      2.07 o
   1  -8   4        0.04       -1.24      1.81 o
   2  -8   4        0.11        1.71      2.37 o
  -9  -7   4        0.12        0.20      2.38 o
  -8  -7   4        2.06        4.88      1.99 o
  -7  -7   4       25.46       26.41      3.04 o
  -6  -7   4       26.72       36.21      4.23 o
  -5  -7   4        2.40       -0.88      1.85 o
  -4  -7   4        6.20        3.85      1.40 o
  -3  -7   4       76.69       78.59      2.23 o
  -2  -7   4        4.00        2.01      1.02 o
  -1  -7   4       80.98       81.66      3.57 o
   0  -7   4        4.12        3.93      1.96 o
   1  -7   4        5.44        2.19      2.97 o
   2  -7   4        3.85        3.76      2.27 o
   3  -7   4       16.39       15.52      3.79 o
   4  -7   4       15.13       17.26      4.46 o
  -9  -6   4        0.33        2.59      1.99 o
  -8  -6   4        0.08       -0.89      1.47 o
  -7  -6   4       11.75       17.53      3.06 o
  -6  -6   4      127.32      127.88      5.26 o
  -5  -6   4      243.79      243.92      4.94 o
  -4  -6   4       12.84       11.60      1.00 o
  -3  -6   4      150.15      157.97      2.99 o
  -2  -6   4       12.29       10.72      0.85 o
  -1  -6   4      179.46      174.59      4.93 o
   0  -6   4      726.59      729.06     10.96 o
   1  -6   4      249.18      271.69      5.42 o
   2  -6   4       21.40       19.24      1.79 o
   3  -6   4        3.85        1.69      1.73 o
   4  -6   4        0.67        0.38      1.88 o
   5  -6   4        4.85       -0.04      3.14 o
  -9  -5   4       21.73       21.37      3.52 o
  -8  -5   4       36.75       34.25      2.27 o
  -7  -5   4       41.19       37.45      2.43 o
  -6  -5   4       33.24       29.91      1.99 o
  -5  -5   4      265.85      249.97      4.23 o
  -4  -5   4      242.47      236.47      3.97 o
  -3  -5   4       65.36       74.37      2.48 o
  -2  -5   4       59.89       58.40      1.56 o
  -1  -5   4      242.45      221.44      3.88 o
   0  -5   4       85.18       94.32      4.38 o
   1  -5   4        5.11        4.63      0.99 o
   2  -5   4      569.45      562.88      9.10 o
   3  -5   4       82.56       83.96      3.13 o
   4  -5   4        5.34        5.21      1.60 o
   5  -5   4        1.35       -1.61      1.61 o
   6  -5   4       11.86        6.72      2.54 o
  -9  -4   4       11.22        8.94      1.89 o
  -8  -4   4       48.08       46.11      2.92 o
  -7  -4   4       45.19       37.87      2.13 o
  -6  -4   4      414.03      423.23      6.39 o
  -5  -4   4        6.62        8.54      1.08 o
  -4  -4   4       45.16       39.74      1.24 o
  -3  -4   4       70.19       75.68      2.03 o
  -2  -4   4       45.33       51.85      1.54 o
  -1  -4   4      440.60      481.95      6.79 o
   0  -4   4        2.29        3.62      0.73 o
   1  -4   4       10.72       12.49      1.03 o
   2  -4   4       78.59       92.94      2.76 o
   3  -4   4       22.13       28.33      2.29 o
   4  -4   4        0.96        0.54      1.22 o
   5  -4   4        0.24       -1.21      1.21 o
   6  -4   4       15.09       17.63      2.90 o
   7  -4   4        5.63        6.91      2.58 o
  -9  -3   4       25.53       20.29      2.93 o
  -8  -3   4       43.47       37.38      3.21 o
  -7  -3   4        0.01       -0.56      1.06 o
  -6  -3   4       44.34       45.34      1.77 o
  -5  -3   4       10.84       18.32      1.43 o
  -4  -3   4       90.63       91.96      2.12 o
  -3  -3   4       53.45       58.73      1.48 o
  -2  -3   4      359.95      390.39     10.58 o
  -1  -3   4        2.07        0.87      0.44 o
   0  -3   4       63.14       79.19      2.11 o
   1  -3   4       21.46       24.20      1.08 o
   2  -3   4      109.53      104.54      2.59 o
   3  -3   4       23.22       27.76      1.67 o
   4  -3   4        6.30        2.01      0.98 o
   5  -3   4       12.62       13.45      1.73 o
   6  -3   4        0.02       -1.60      1.60 o
   7  -3   4        1.02       -1.83      1.83 o
   8  -3   4        0.66       -4.22      4.22 o
  -9  -2   4        1.14        3.14      1.98 o
  -8  -2   4       21.35       23.46      2.69 o
  -7  -2   4       45.92       39.25      2.17 o
  -6  -2   4       33.64       33.81      2.24 o
  -5  -2   4       59.66       57.93      2.51 o
  -4  -2   4       70.49       84.72      2.35 o
  -3  -2   4      402.87      379.31      5.33 o
  -2  -2   4       25.74       20.21      1.04 o
  -1  -2   4     1663.41     1771.40     18.87 o
   0  -2   4      117.31      102.71      2.07 o
   1  -2   4      291.85      282.43      3.79 o
   2  -2   4      700.33      719.60      9.34 o
   3  -2   4       86.29       77.37      2.34 o
   4  -2   4      227.11      219.46      4.55 o
   5  -2   4       23.48       20.75      1.60 o
   6  -2   4      105.98       89.31      3.81 o
   7  -2   4        5.47       -0.12      2.38 o
   8  -2   4       36.41       49.41      6.16 o
  -9  -1   4       34.32       45.12      4.07 o
  -8  -1   4        8.41        0.67      2.16 o
  -7  -1   4       32.02       30.43      2.35 o
  -6  -1   4        0.69        0.67      0.80 o
  -5  -1   4       20.97       18.65      1.14 o
  -4  -1   4       15.67       14.28      0.91 o
  -3  -1   4     1276.72     1303.62     13.53 o
  -2  -1   4       75.61       93.41      1.63 o
  -1  -1   4      295.21      288.54      3.90 o
   0  -1   4        1.97        0.51      0.37 o
   1  -1   4     2213.52     2220.08     19.86 o
   2  -1   4       42.02       49.60      1.33 o
   3  -1   4      274.76      266.84      4.27 o
   4  -1   4      136.74      152.57      3.07 o
   5  -1   4       89.96       93.48      2.89 o
   6  -1   4        0.86       -1.13      1.13 o
   7  -1   4       38.22       34.33      2.16 o
   8  -1   4       21.07       16.64      2.72 o
   9  -1   4       13.19       12.70      3.02 o
  -9   0   4       34.52       33.96      3.96 o
  -8   0   4       20.31       22.58      3.14 o
  -7   0   4        1.16       -1.03      1.03 o
  -6   0   4       61.28       59.76      2.12 o
  -5   0   4       46.59       42.87      1.63 o
  -4   0   4      123.24      134.70      4.61 o
  -3   0   4     1476.96     1610.61     16.51 o
  -2   0   4      299.59      282.70      3.49 o
  -1   0   4       25.00       31.75      0.83 o
   0   0   4       95.65       95.60      1.47 o
   1   0   4      717.84      630.59      6.17 o
   2   0   4       72.66       63.56      1.34 o
   3   0   4     1517.05     1466.27     15.99 o
   4   0   4       97.85      105.31      2.29 o
   5   0   4      160.83      161.17      3.30 o
   6   0   4        8.16        9.07      1.29 o
   7   0   4      456.38      464.43     10.17 o
   8   0   4       48.78       54.83      3.24 o
   9   0   4        4.88        2.82      2.51 o
  -8   1   4       34.09       35.87      3.41 o
  -7   1   4       65.21       66.04      3.39 o
  -6   1   4      124.03      116.63      3.45 o
  -5   1   4       44.39       46.27      2.74 o
  -4   1   4      386.35      410.16      6.67 o
  -3   1   4      172.68      182.17      5.36 o
  -2   1   4      154.41      160.33      2.87 o
  -1   1   4     1103.78     1092.04     10.77 o
   0   1   4      128.63      112.85      1.77 o
   1   1   4     5728.45     5581.03     46.33 o
   2   1   4        0.00       -0.27      0.27 o
   3   1   4       46.74       41.79      1.38 o
   4   1   4      201.62      225.58      3.15 o
   5   1   4      316.43      303.20      4.42 o
   6   1   4       32.00       27.75      1.63 o
   7   1   4      114.11      119.99      3.91 o
   8   1   4        0.08        0.42      1.31 o
   9   1   4        0.04       -1.06      1.75 o
  10   1   4        3.12        4.23      2.99 o
  -8   2   4        1.61        1.70      2.03 o
  -7   2   4        1.09        0.24      2.09 o
  -6   2   4      246.16      264.82      6.31 o
  -5   2   4       66.22       60.62      2.77 o
  -4   2   4      194.41      207.54      4.84 o
  -3   2   4      237.75      250.88      4.64 o
  -2   2   4      173.85      160.21      2.85 o
  -1   2   4      225.33      227.42      3.16 o
   0   2   4     4138.72     3964.08     38.43 o
   1   2   4    19702.47    18159.32    235.97 o
   2   2   4     1208.27     1203.45     10.86 o
   3   2   4      292.96      268.50      2.97 o
   4   2   4        0.07        0.21      0.29 o
   5   2   4        0.00       -0.18      0.36 o
   6   2   4       70.27       64.01      2.02 o
   7   2   4      112.59      118.52      3.24 o
   8   2   4      113.99      118.00      5.29 o
   9   2   4       13.28        9.46      2.30 o
  10   2   4        0.04       -1.45      1.69 o
  -7   3   4       20.41       22.31      4.81 o
  -6   3   4       71.75       77.97      3.60 o
  -5   3   4      484.19      495.76      9.47 o
  -4   3   4        4.04        6.06      1.26 o
  -3   3   4       22.08       25.71      1.77 o
  -2   3   4       62.24       84.49      2.38 o
  -1   3   4      970.58     1046.48     11.91 o
   0   3   4        2.07        1.33      0.32 o
   1   3   4       14.03       14.33      0.56 o
   2   3   4     2262.97     2148.18     21.02 o
   3   3   4        1.22        0.88      0.29 o
   4   3   4      697.16      724.26      8.12 o
   5   3   4      164.91      174.63      2.50 o
   6   3   4       20.82       20.72      0.93 o
   7   3   4       55.12       52.68      2.75 o
   8   3   4       24.51       24.04      2.10 o
   9   3   4      213.03      197.08      6.84 o
  10   3   4        8.04        6.77      2.23 o
  -7   4   4        9.13       11.88      3.43 o
  -6   4   4       48.24       45.06      3.45 o
  -5   4   4       56.95       64.02      3.31 o
  -4   4   4        0.72        0.91      1.10 o
  -3   4   4        8.15        6.09      1.27 o
  -2   4   4      250.82      254.24      4.89 o
  -1   4   4        3.36        2.86      0.67 o
   0   4   4       17.77       14.59      0.88 o
   1   4   4      383.22      375.77      4.51 o
   2   4   4      588.69      624.24      8.09 o
   3   4   4      328.43      376.79      6.62 o
   4   4   4       19.45       13.62      0.74 o
   5   4   4      108.43      121.69      2.50 o
   6   4   4      170.44      164.53      2.61 o
   7   4   4      102.19       95.02      2.08 o
   8   4   4       48.55       44.74      2.29 o
   9   4   4      161.25      167.88      4.90 o
  10   4   4       48.81       45.18      3.56 o
  -6   5   4        1.57        2.10      2.22 o
  -5   5   4        0.01        0.75      1.74 o
  -4   5   4        3.32        1.24      1.35 o
  -3   5   4        0.36       -1.00      1.00 o
  -2   5   4       85.22       87.18      2.76 o
  -1   5   4       84.12       78.00      2.97 o
   0   5   4       19.06       20.59      1.42 o
   1   5   4       83.94       87.95      1.75 o
   2   5   4       37.03       50.38      1.67 o
   3   5   4        0.83        0.24      0.65 o
   4   5   4      138.65      153.34      4.49 o
   5   5   4      259.22      278.40      4.59 o
   6   5   4       32.72       33.54      1.82 o
   7   5   4       84.47       85.44      2.76 o
   8   5   4       40.30       39.65      2.44 o
   9   5   4       29.84       31.18      3.80 o
  10   5   4        0.01       -0.20      1.01 o
  -5   6   4        1.90        2.82      2.35 o
  -4   6   4        0.23       -0.19      1.54 o
  -3   6   4       46.43       46.86      3.18 o
  -2   6   4       12.65       13.85      1.60 o
  -1   6   4        1.89        1.74      0.80 o
   0   6   4       34.16       31.15      1.38 o
   1   6   4       85.99       88.58      2.16 o
   2   6   4       14.32       13.97      1.17 o
   3   6   4      411.13      397.27      6.27 o
   4   6   4      284.33      276.16      7.58 o
   5   6   4       41.60       42.44      2.40 o
   6   6   4        3.32        3.99      0.72 o
   7   6   4       68.54       67.38      3.01 o
   8   6   4       26.98       29.00      2.09 o
   9   6   4        0.02       -0.88      1.95 o
  10   6   4        1.04        2.28      2.43 o
  -4   7   4        1.15        2.05      2.25 o
  -3   7   4       17.12       14.81      2.72 o
  -2   7   4        1.83        3.87      1.89 o
  -1   7   4       91.90       92.63      3.29 o
   0   7   4        0.05        0.55      0.64 o
   1   7   4      117.31      121.04      2.76 o
   2   7   4        4.18        4.46      0.79 o
   3   7   4      594.19      635.93     12.54 o
   4   7   4      406.92      410.05     11.04 o
   5   7   4      132.09      148.31      5.59 o
   6   7   4      131.12      130.99      4.15 o
   7   7   4       10.97       12.37      1.12 o
   8   7   4       79.78       73.67      2.93 o
   9   7   4       32.77       34.51      3.60 o
  10   7   4       48.89       48.21      7.40 o
  -3   8   4       69.76       76.85      5.12 o
  -2   8   4       21.22       18.82      2.93 o
  -1   8   4        2.95        2.20      1.75 o
   0   8   4       16.80       13.61      1.69 o
   1   8   4       31.97       31.73      2.00 o
   2   8   4      221.29      217.60      5.70 o
   3   8   4       17.88       15.51      1.60 o
   4   8   4      544.18      526.89     11.61 o
   5   8   4       79.42       81.18      4.59 o
   6   8   4        0.68       -1.40      1.40 o
   7   8   4      169.56      172.71      6.59 o
   8   8   4        5.27        3.29      1.62 o
   9   8   4        0.36        1.05      1.61 o
  10   8   4        6.93        8.45      2.69 o
  -2   9   4        5.21        4.61      2.27 o
  -1   9   4        0.71        1.67      1.81 o
   0   9   4       31.73       34.28      6.94 o
   1   9   4       46.95       54.71      2.97 o
   2   9   4      159.55      155.48      9.17 o
   3   9   4       59.36       57.41      6.71 o
   4   9   4      104.98       99.23      4.28 o
   5   9   4        3.74        5.09      1.02 o
   6   9   4       12.15       13.49      2.65 o
   7   9   4        0.05        1.18      1.82 o
   8   9   4        0.84        2.87      1.25 o
   9   9   4        3.24        1.56      2.23 o
   0  10   4        5.81        6.14      1.97 o
   1  10   4       87.66       88.05      6.11 o
   2  10   4        0.20       -0.54      2.03 o
   3  10   4        4.17        5.71      1.99 o
   4  10   4        2.96        3.21      1.64 o
   5  10   4        0.39       -0.49      1.34 o
   6  10   4       43.07       42.51      7.71 o
   7  10   4       43.25       46.76      5.37 o
   8  10   4        6.41        8.95      3.54 o
   2  11   4        0.06        2.68      2.43 o
   3  11   4        0.11        0.12      2.23 o
   4  11   4       23.42       20.61      5.42 o
   5  11   4        5.08        4.38      1.87 o
   6  11   4       50.01       61.17      3.72 o
   7  11   4       59.90       69.78      6.88 o
  -6  -9   5       15.26       17.38      3.63 o
  -5  -9   5        0.08        2.74      3.72 o
  -4  -9   5        2.72        0.97      2.90 o
  -3  -9   5        1.14        1.13      2.69 o
  -2  -9   5        9.37       12.42      2.11 o
  -1  -9   5        0.59       -1.63      1.71 o
   0  -9   5        0.28       -1.80      1.80 o
  -7  -8   5        4.93        9.35      4.49 o
  -6  -8   5        0.16        0.64      1.64 o
  -5  -8   5        2.07        1.36      2.13 o
  -4  -8   5       29.12       17.15      3.39 o
  -3  -8   5       25.80       23.23      1.66 o
  -2  -8   5        0.66        1.26      1.22 o
  -1  -8   5       48.55       50.60      3.63 o
   0  -8   5        1.44        2.34      2.03 o
   1  -8   5       19.64       20.78      3.28 o
   2  -8   5       41.26       43.19      4.37 o
  -8  -7   5        7.69        7.58      2.92 o
  -7  -7   5       12.53       13.27      2.49 o
  -6  -7   5        5.50        4.55      2.22 o
  -5  -7   5      230.22      203.33      8.66 o
  -4  -7   5      172.16      181.63      6.13 o
  -3  -7   5       19.97       18.61      2.08 o
  -2  -7   5       62.18       67.18      3.03 o
  -1  -7   5       72.02       62.04      4.08 o
   0  -7   5        5.49        4.56      2.89 o
   1  -7   5       36.94       40.26      3.73 o
   2  -7   5        7.02        2.86      2.22 o
   3  -7   5        6.41        8.52      2.79 o
  -9  -6   5        0.14        1.09      1.26 o
  -8  -6   5        0.55       -0.37      0.94 o
  -7  -6   5        0.09        1.05      1.15 o
  -6  -6   5        4.55        3.30      1.11 o
  -5  -6   5       39.90       46.02      2.00 o
  -4  -6   5      189.44      219.82      5.54 o
  -3  -6   5        0.81       -0.59      0.70 o
  -2  -6   5        4.62        4.54      0.78 o
  -1  -6   5        1.69        2.62      0.80 o
   0  -6   5       53.90       56.95      2.66 o
   1  -6   5      273.09      271.04      6.26 o
   2  -6   5        2.47        3.63      1.23 o
   3  -6   5        3.38        4.48      2.08 o
   4  -6   5        0.34        2.62      2.33 o
   5  -6   5        2.11        1.55      3.74 o
  -9  -5   5        7.82        8.72      1.90 o
  -8  -5   5        3.72        6.36      2.10 o
  -7  -5   5      117.13      114.42      3.50 o
  -6  -5   5       75.33       76.11      2.77 o
  -5  -5   5      133.01      125.98      3.45 o
  -4  -5   5        1.18        2.78      0.70 o
  -3  -5   5        0.74        0.44      0.60 o
  -2  -5   5        5.28        3.60      0.96 o
  -1  -5   5        0.00       -0.57      0.57 o
   0  -5   5      604.42      597.75      8.43 o
   1  -5   5      148.48      149.75      3.84 o
   2  -5   5       33.87       37.65      2.19 o
   3  -5   5       49.26       44.90      2.50 o
   4  -5   5        3.99        5.29      1.72 o
   5  -5   5        0.31        0.60      1.86 o
   6  -5   5        1.42        1.83      2.73 o
  -9  -4   5        6.35        7.91      2.49 o
  -8  -4   5        7.74        8.20      2.22 o
  -7  -4   5      181.74      196.02      5.56 o
  -6  -4   5      381.97      402.32      6.95 o
  -5  -4   5       53.56       62.01      1.81 o
  -4  -4   5      239.06      252.22      3.60 o
  -3  -4   5       87.34      111.48      2.38 o
  -2  -4   5      112.91      106.34      3.25 o
  -1  -4   5        0.07        0.66      0.56 o
   0  -4   5       44.29       46.35      1.62 o
   1  -4   5       32.20       29.41      1.54 o
   2  -4   5      332.90      345.80      5.83 o
   3  -4   5      479.05      484.13      8.59 o
   4  -4   5       60.29       56.21      5.18 o
   5  -4   5        7.79        1.79      2.40 o
   6  -4   5       19.27       21.34      3.14 o
   7  -4   5        3.20        1.48      2.37 o
  -9  -3   5        0.56        0.11      1.90 o
  -8  -3   5        2.42        3.16      1.46 o
  -7  -3   5      522.50      486.12     10.17 o
  -6  -3   5        9.75        7.04      1.13 o
  -5  -3   5        0.56       -0.59      0.59 o
  -4  -3   5       62.62       57.01      1.70 o
  -3  -3   5        0.13       -0.02      0.46 o
  -2  -3   5       97.34       86.31      2.30 o
  -1  -3   5       83.87       81.68      2.13 o
   0  -3   5      573.31      622.24      7.74 o
   1  -3   5      162.89      187.93      3.55 o
   2  -3   5       10.73        7.51      1.02 o
   3  -3   5        8.33        7.69      1.16 o
   4  -3   5       78.66       83.03      2.94 o
   5  -3   5       31.46       23.88      2.10 o
   6  -3   5        0.11       -1.53      1.53 o
   7  -3   5        8.67       10.29      2.52 o
  -9  -2   5       15.76       19.21      2.99 o
  -8  -2   5        0.64       -1.27      1.27 o
  -7  -2   5      112.94       97.03      5.53 o
  -6  -2   5      175.41      165.32      3.89 o
  -5  -2   5        0.72        2.11      0.68 o
  -4  -2   5        4.52        7.95      0.84 o
  -3  -2   5      713.30      738.46      9.40 o
  -2  -2   5       74.87       91.24      1.82 o
  -1  -2   5      396.42      371.86      5.32 o
   0  -2   5        0.89        7.42      0.75 o
   1  -2   5      434.96      427.55      5.70 o
   2  -2   5        5.11        0.99      0.66 o
   3  -2   5      306.73      296.57      5.00 o
   4  -2   5      105.45      118.73      3.00 o
   5  -2   5        6.67        2.25      1.17 o
   6  -2   5       74.45       67.24      3.57 o
   7  -2   5        1.43       -0.72      1.74 o
   8  -2   5        9.18       12.58      2.75 o
  -9  -1   5        6.94       10.31      2.64 o
  -8  -1   5        2.75        4.06      1.95 o
  -7  -1   5        4.13        5.34      1.48 o
  -6  -1   5        8.11        7.85      1.19 o
  -5  -1   5        6.48        8.88      0.98 o
  -4  -1   5       94.79      132.01      2.53 o
  -3  -1   5      562.11      624.49      7.23 o
  -2  -1   5      118.01      138.08      2.66 o
  -1  -1   5       29.36       18.43      0.88 o
   0  -1   5      571.95      541.57      6.87 o
   1  -1   5     1109.27     1186.51     15.76 o
   2  -1   5      430.39      387.69      5.59 o
   3  -1   5     2593.88     2581.64     31.79 o
   4  -1   5      626.40      623.66      8.59 o
   5  -1   5      127.46      109.92      2.77 o
   6  -1   5       26.75       25.31      2.08 o
   7  -1   5       21.73       18.08      2.46 o
   8  -1   5        5.00        6.87      2.15 o
   9  -1   5        1.05       -0.20      2.73 o
  -9   0   5        8.39        9.77      2.80 o
  -8   0   5        1.07       -1.68      1.94 o
  -7   0   5       17.32       20.81      1.85 o
  -6   0   5       39.16       38.93      1.88 o
  -5   0   5       54.31       54.16      1.91 o
  -4   0   5       64.18       88.89      2.20 o
  -3   0   5       27.39       24.62      1.14 o
  -2   0   5     2853.45     2930.26     28.90 o
  -1   0   5       91.68      114.77      1.59 o
   0   0   5     1625.79     1558.59     14.99 o
   1   0   5      249.35      237.52      2.91 o
   2   0   5      514.22      544.78      5.66 o
   3   0   5      578.55      566.26      7.22 o
   4   0   5     1741.81     1913.23     22.31 o
   5   0   5       22.90       26.85      1.26 o
   6   0   5       40.45       38.21      1.93 o
   7   0   5        1.93        2.20      1.06 o
   8   0   5        0.10       -0.90      1.36 o
   9   0   5        3.66        2.80      2.30 o
  -8   1   5        7.10        9.97      2.72 o
  -7   1   5       33.03       33.19      2.72 o
  -6   1   5      365.03      367.44      6.88 o
  -5   1   5      287.96      264.05      5.19 o
  -4   1   5        1.82        1.04      0.71 o
  -3   1   5      311.31      315.30      5.40 o
  -2   1   5      400.66      389.21      6.09 o
  -1   1   5     2498.67     2566.51     25.49 o
   0   1   5      159.86      143.51      2.13 o
   1   1   5      661.87      666.96      6.48 o
   2   1   5      202.42      203.67      2.55 o
   3   1   5      279.90      258.17      3.30 o
   4   1   5       95.97      103.91      2.01 o
   5   1   5       17.93       16.35      1.07 o
   6   1   5       42.74       42.06      1.61 o
   7   1   5      140.30      142.02      5.67 o
   8   1   5       37.26       36.83      3.09 o
   9   1   5        0.13       -0.15      1.82 o
  10   1   5        9.59        8.13      2.77 o
  -8   2   5       11.55       16.75      3.46 o
  -7   2   5       73.00       73.30      4.24 o
  -6   2   5      369.41      392.97     10.69 o
  -5   2   5       92.35       90.45      3.41 o
  -4   2   5      359.12      355.53      6.35 o
  -3   2   5       72.22       72.70      2.35 o
  -2   2   5       75.40       79.91      2.11 o
  -1   2   5       63.11       59.48      1.60 o
   0   2   5       51.19       56.67      1.48 o
   1   2   5     7645.16     7294.47     69.27 o
   2   2   5       36.83       25.25      0.72 o
   3   2   5      398.72      411.19      4.34 o
   4   2   5      159.79      139.46      2.13 o
   5   2   5       11.28       11.43      0.79 o
   6   2   5       30.36       27.71      1.06 o
   7   2   5        9.47        8.40      1.30 o
   8   2   5        3.37        0.06      1.62 o
   9   2   5        1.64        2.17      1.90 o
  10   2   5       30.03       23.26      3.27 o
  -7   3   5       88.11      102.33      7.75 o
  -6   3   5        0.20       -1.75      1.98 o
  -5   3   5      314.45      307.35      6.95 o
  -4   3   5      114.67      122.14      3.84 o
  -3   3   5        2.56        5.84      1.15 o
  -2   3   5       19.56       24.06      1.37 o
  -1   3   5      133.99      125.25      2.73 o
   0   3   5     1227.49     1259.08     16.00 o
   1   3   5     1378.72     1437.36     15.47 o
   2   3   5      508.30      540.66      5.28 o
   3   3   5        9.08        8.93      0.52 o
   4   3   5       20.72       21.38      0.64 o
   5   3   5       16.16       18.66      0.98 o
   6   3   5        5.86        5.87      0.73 o
   7   3   5       11.29        9.71      1.08 o
   8   3   5       58.30       60.22      5.37 o
   9   3   5        0.04       -0.64      1.95 o
  10   3   5        3.51       -0.11      1.84 o
  -7   4   5        6.62       13.71      3.07 o
  -6   4   5       17.37       16.65      2.30 o
  -5   4   5      296.08      334.73      7.64 o
  -4   4   5       61.78       59.28      2.98 o
  -3   4   5      106.16      113.62      5.63 o
  -2   4   5       50.17       47.73      3.63 o
  -1   4   5       24.18       24.11      1.30 o
   0   4   5        0.16        0.75      0.50 o
   1   4   5       13.78       16.84      0.78 o
   2   4   5      187.54      174.54      2.52 o
   3   4   5      740.24      713.18      9.25 o
   4   4   5      513.63      507.37      6.49 o
   5   4   5       24.56       30.21      1.33 o
   6   4   5        1.61        2.24      0.60 o
   7   4   5       96.86      107.52      2.33 o
   8   4   5        1.21        0.74      1.08 o
   9   4   5      214.25      216.89     12.36 o
  10   4   5       27.92       27.08      3.75 o
  -6   5   5        1.48        2.43      2.70 o
  -5   5   5        5.72        4.31      2.26 o
  -4   5   5       64.46       65.78      3.33 o
  -3   5   5        3.29        1.38      1.10 o
  -2   5   5      158.66      157.46      3.86 o
  -1   5   5        2.36        2.12      0.72 o
   0   5   5       59.75       63.35      2.02 o
   1   5   5       72.59       65.77      2.75 o
   2   5   5       48.80       43.63      2.10 o
   3   5   5       19.75       21.42      0.99 o
   4   5   5      115.49      110.75      3.31 o
   5   5   5       46.16       44.86      1.82 o
   6   5   5       53.41       59.54      2.70 o
   7   5   5       92.57       89.96      3.10 o
   8   5   5      218.06      225.12      6.18 o
   9   5   5       24.22       18.73      2.02 o
  10   5   5       30.50       28.88      2.04 o
  -5   6   5       30.80       26.24      3.52 o
  -4   6   5        0.00       -0.88      1.45 o
  -3   6   5        0.17        0.25      1.19 o
  -2   6   5       27.84       29.37      3.13 o
  -1   6   5       19.24       22.82      1.58 o
   0   6   5       29.68       28.45      1.35 o
   1   6   5        8.59        7.26      0.88 o
   2   6   5        9.63        8.32      1.04 o
   3   6   5      545.80      550.62     12.38 o
   4   6   5      138.20      149.55      6.21 o
   5   6   5        2.85        1.46      1.10 o
   6   6   5       29.15       32.38      1.47 o
   7   6   5       13.79       12.71      1.30 o
   8   6   5        0.01       -0.02      1.18 o
   9   6   5        0.20       -3.12      3.12 o
  10   6   5       60.30       66.01      5.35 o
  -4   7   5       18.08       20.36      3.28 o
  -3   7   5      113.94      113.04      5.64 o
  -2   7   5       85.72       92.34      4.84 o
  -1   7   5       29.29       22.70      2.85 o
   0   7   5       11.54       13.20      1.12 o
   1   7   5        4.31        2.08      0.73 o
   2   7   5        8.52        9.68      1.24 o
   3   7   5      571.49      577.25      9.67 o
   4   7   5        0.89        1.21      0.80 o
   5   7   5        4.11        5.41      1.90 o
   6   7   5      507.82      479.42     10.81 o
   7   7   5        1.56        1.78      0.87 o
   8   7   5       10.48       12.07      1.68 o
   9   7   5       16.16       16.43      2.89 o
  10   7   5       28.22       20.17      3.57 o
  -3   8   5       26.32       23.87      3.73 o
  -2   8   5      193.42      205.30      7.59 o
  -1   8   5      131.37      122.46      5.34 o
   0   8   5        0.45        0.29      1.06 o
   1   8   5      268.60      260.55      5.69 o
   2   8   5       66.18       65.06      6.30 o
   3   8   5        7.05        5.41      1.32 o
   4   8   5      199.69      215.32      9.00 o
   5   8   5       14.77       16.15      2.47 o
   6   8   5        1.54       -0.54      1.40 o
   7   8   5        3.69        2.80      2.11 o
   8   8   5       50.52       45.29      2.82 o
   9   8   5       17.63       15.04      2.72 o
  10   8   5       11.16       12.51      3.00 o
  -2   9   5       65.02       63.96      4.66 o
  -1   9   5        6.29        6.98      2.19 o
   0   9   5        5.35        6.08      1.94 o
   1   9   5       31.51       31.35      1.98 o
   2   9   5        1.29        1.93      1.85 o
   3   9   5       25.12       24.80      2.86 o
   4   9   5       86.62       77.94      4.12 o
   5   9   5        0.18        0.13      0.98 o
   6   9   5        1.22       -1.84      1.84 o
   7   9   5      118.20      122.69      9.58 o
   8   9   5        1.81        2.76      1.35 o
   9   9   5        3.32        4.34      2.06 o
   0  10   5        1.06        2.83      1.82 o
   1  10   5       58.16       57.73      5.15 o
   2  10   5       26.24       21.70      3.39 o
   3  10   5        0.26        2.14      3.19 o
   4  10   5       10.66       10.71      2.29 o
   5  10   5       20.93       20.86      2.19 o
   6  10   5        3.21        0.40      2.50 o
   7  10   5        5.18       -2.46      2.81 o
   8  10   5        0.00        2.18      2.59 o
   9  10   5        3.74        5.27      2.09 o
   2  11   5        0.25        3.18      2.57 o
   3  11   5        1.88       -1.99      1.99 o
   4  11   5        2.59        5.37      2.28 o
   5  11   5        1.75        0.44      1.81 o
   6  11   5       28.92       33.35      2.88 o
   7  11   5       11.53       16.23      5.51 o
  -5  -9   6        0.62        3.24      2.66 o
  -4  -9   6        0.37        2.45      2.86 o
  -3  -9   6        3.18        2.73      1.36 o
  -2  -9   6        6.72        5.78      2.07 o
  -1  -9   6       23.64       26.50      3.58 o
  -7  -8   6       55.87       71.47      9.79 o
  -6  -8   6        7.09        5.97      2.50 o
  -5  -8   6       38.80       52.31      6.30 o
  -4  -8   6        0.01        0.61      1.73 o
  -3  -8   6       18.85       16.83      2.35 o
  -2  -8   6       27.09       26.85      2.83 o
  -1  -8   6       10.53       13.92      2.57 o
   0  -8   6       66.83       66.68      7.68 o
   1  -8   6       59.90       64.49      7.70 o
  -8  -7   6        1.05        4.33      2.40 o
  -7  -7   6        2.10        4.46      2.61 o
  -6  -7   6        0.15       -0.57      1.99 o
  -5  -7   6       87.66       93.73      3.05 o
  -4  -7   6      135.42      119.07      3.70 o
  -3  -7   6        5.90        5.89      1.16 o
  -2  -7   6       25.16       18.38      2.22 o
  -1  -7   6       16.80       18.71      3.03 o
   0  -7   6        0.52        2.49      1.90 o
   1  -7   6       11.27       10.88      2.92 o
   2  -7   6        2.14        2.23      2.21 o
   3  -7   6        1.83       -1.18      2.27 o
  -8  -6   6       18.91       23.27      3.34 o
  -7  -6   6        2.81        3.07      1.14 o
  -6  -6   6       19.06       15.46      1.50 o
  -5  -6   6       62.65       65.76      2.94 o
  -4  -6   6      197.04      189.65      9.16 o
  -3  -6   6        9.41        6.60      1.16 o
  -2  -6   6       20.35       16.34      1.51 o
  -1  -6   6       63.95       78.51      3.31 o
   0  -6   6        0.03       -0.13      1.42 o
   1  -6   6       67.99       69.88      4.32 o
   2  -6   6        1.11       -0.50      1.80 o
   3  -6   6        0.21        1.11      2.07 o
   4  -6   6        8.60        8.66      2.78 o
  -9  -5   6        0.49       -1.88      2.22 o
  -8  -5   6        0.01       -1.34      1.34 o
  -7  -5   6       35.87       33.05      4.21 o
  -6  -5   6        0.05       -1.03      1.03 o
  -5  -5   6      663.47      672.01     11.13 o
  -4  -5   6        3.06        2.72      0.79 o
  -3  -5   6       71.95       76.36      2.60 o
  -2  -5   6        1.07        0.24      0.59 o
  -1  -5   6       46.06       43.42      1.68 o
   0  -5   6      174.03      179.87      4.08 o
   1  -5   6        0.03        0.77      1.16 o
   2  -5   6      235.26      246.31      5.39 o
   3  -5   6        7.30        4.11      1.52 o
   4  -5   6        5.29        4.59      1.77 o
   5  -5   6       18.63       19.08      2.95 o
  -9  -4   6        0.01       -0.08      1.88 o
  -8  -4   6        5.35        6.37      1.69 o
  -7  -4   6        0.49        0.27      1.23 o
  -6  -4   6      153.25      148.82      4.16 o
  -5  -4   6      666.19      671.05     11.29 o
  -4  -4   6      599.07      563.72      8.04 o
  -3  -4   6       47.66       42.86      1.89 o
  -2  -4   6       13.12       14.20      1.15 o
  -1  -4   6      137.41      142.60      3.07 o
   0  -4   6        0.73       -0.68      0.68 o
   1  -4   6        7.74        9.05      1.11 o
   2  -4   6       24.35       23.32      1.64 o
   3  -4   6      542.40      549.83      9.25 o
   4  -4   6       19.51       16.40      2.02 o
   5  -4   6        8.77        4.69      1.80 o
   6  -4   6        1.01       -0.47      2.38 o
  -9  -3   6        0.70        2.25      2.74 o
  -8  -3   6       34.29       29.77      2.65 o
  -7  -3   6        1.48        2.31      1.48 o
  -6  -3   6      362.84      346.91      5.93 o
  -5  -3   6       33.05       36.03      1.60 o
  -4  -3   6      345.78      373.33      6.83 o
  -3  -3   6       40.86       35.96      1.57 o
  -2  -3   6        0.12        0.28      0.58 o
  -1  -3   6        1.73        1.10      0.62 o
   0  -3   6      189.29      189.98      3.23 o
   1  -3   6       12.04       11.29      1.08 o
   2  -3   6        2.86        6.84      0.98 o
   3  -3   6       59.58       54.42      2.66 o
   4  -3   6      113.56      111.09      3.81 o
   5  -3   6       35.07       33.80      2.47 o
   6  -3   6        1.72       -0.83      1.70 o
   7  -3   6        0.42        1.54      1.94 o
  -9  -2   6       29.29       31.24      8.63 o
  -8  -2   6        3.01        2.28      1.67 o
  -7  -2   6       21.85       17.32      2.48 o
  -6  -2   6        6.82        6.69      1.23 o
  -5  -2   6        5.75        3.55      0.89 o
  -4  -2   6      126.97      129.41      2.74 o
  -3  -2   6       20.41       19.17      1.10 o
  -2  -2   6      121.47       99.07      2.41 o
  -1  -2   6      213.32      236.19      4.00 o
   0  -2   6      480.25      486.35      6.36 o
   1  -2   6      102.84       77.74      2.16 o
   2  -2   6      745.44      697.90      9.36 o
   3  -2   6        5.30        5.96      1.01 o
   4  -2   6        1.80        2.29      0.93 o
   5  -2   6       15.45       17.41      1.65 o
   6  -2   6       32.13       33.53      3.49 o
   7  -2   6        1.28       -1.52      1.52 o
   8  -2   6        3.60        1.22      2.62 o
  -9  -1   6        0.85        3.90      4.31 o
  -8  -1   6        2.15        0.20      2.34 o
  -7  -1   6        5.86        7.05      1.61 o
  -6  -1   6        1.24        0.38      0.95 o
  -5  -1   6      101.07       98.18      2.53 o
  -4  -1   6       39.74       47.57      1.69 o
  -3  -1   6      212.12      229.78      5.33 o
  -2  -1   6      343.38      359.97      4.68 o
  -1  -1   6      679.57      607.13      6.63 o
   0  -1   6      162.94      171.92      2.99 o
   1  -1   6      181.94      180.50      3.31 o
   2  -1   6       20.44        8.09      1.12 o
   3  -1   6     1601.12     1580.49     20.41 o
   4  -1   6      140.56      148.09      3.31 o
   5  -1   6      465.82      493.12      8.04 o
   6  -1   6       18.30       16.08      1.85 o
   7  -1   6        0.30       -0.65      1.58 o
   8  -1   6        0.10       -2.01      2.01 o
  -8   0   6        1.44       -0.91      1.85 o
  -7   0   6        5.88        1.13      1.24 o
  -6   0   6        2.96        1.55      1.15 o
  -5   0   6        0.10        1.91      0.84 o
  -4   0   6       61.41       54.13      1.82 o
  -3   0   6      860.28      921.33     10.88 o
  -2   0   6      517.85      557.55      6.98 o
  -1   0   6      272.82      264.68      3.58 o
   0   0   6      199.58      233.53      3.10 o
   1   0   6        0.07        1.24      0.84 o
   2   0   6       13.73        8.26      0.77 o
   3   0   6     1503.08     1545.15     17.06 o
   4   0   6       45.24       37.50      1.98 o
   5   0   6      432.98      427.34      6.64 o
   6   0   6       59.77       55.52      2.58 o
   7   0   6       24.92       23.44      3.33 o
   8   0   6       29.73       24.14      4.60 o
   9   0   6        1.52       -1.67      2.14 o
  -8   1   6        0.95        0.71      1.87 o
  -7   1   6       21.90       19.42      2.40 o
  -6   1   6      163.80      169.00      4.40 o
  -5   1   6        2.04        0.86      0.93 o
  -4   1   6      121.37      123.62      2.94 o
  -3   1   6      115.41      115.31      2.65 o
  -2   1   6     2356.31     2548.10     28.85 o
  -1   1   6       14.58       15.80      1.04 o
   0   1   6       75.16       71.35      1.52 o
   1   1   6      271.60      261.24      3.25 o
   2   1   6       13.30       16.65      1.14 o
   3   1   6       95.84       76.80      1.63 o
   4   1   6      535.53      561.88      6.37 o
   5   1   6      144.72      155.30      3.22 o
   6   1   6        4.94        5.75      0.95 o
   7   1   6      347.51      331.62      6.01 o
   8   1   6       16.17       18.75      2.72 o
   9   1   6        9.57       10.06      2.55 o
  -8   2   6        0.72       -2.34      2.34 o
  -7   2   6        0.09       -0.43      1.61 o
  -6   2   6        5.87        4.93      1.48 o
  -5   2   6       38.72       38.35      2.74 o
  -4   2   6      508.15      517.73      8.50 o
  -3   2   6       29.13       36.11      1.84 o
  -2   2   6      202.77      239.79      4.55 o
  -1   2   6      256.13      273.58      4.40 o
   0   2   6      705.95      707.68      7.79 o
   1   2   6        2.03        2.15      0.41 o
   2   2   6       25.05       21.32      0.84 o
   3   2   6      184.96      193.75      2.54 o
   4   2   6       22.88       26.39      0.95 o
   5   2   6      278.96      291.38      4.04 o
   6   2   6      202.73      205.72      3.59 o
   7   2   6       36.51       36.11      1.57 o
   8   2   6       25.78       20.24      2.57 o
   9   2   6        2.43        3.36      1.91 o
  10   2   6        1.65       -0.59      1.86 o
  -7   3   6       31.21       34.11      3.71 o
  -6   3   6      116.03      123.86      4.58 o
  -5   3   6      238.38      243.22      6.15 o
  -4   3   6        8.72       13.24      1.73 o
  -3   3   6      109.42      107.01      3.15 o
  -2   3   6        2.89        4.09      0.84 o
  -1   3   6       62.02       75.18      2.10 o
   0   3   6     1257.57     1343.10     15.91 o
   1   3   6       15.56       13.78      1.01 o
   2   3   6     2243.19     2331.38     21.78 o
   3   3   6       74.01       81.77      1.36 o
   4   3   6        5.76        8.07      0.57 o
   5   3   6      267.28      288.42      3.65 o
   6   3   6        2.96        2.11      0.57 o
   7   3   6       94.76      102.69      2.36 o
   8   3   6      162.63      154.48      5.66 o
   9   3   6        0.15        0.07      1.92 o
  10   3   6        5.62        3.96      2.20 o
  -6   4   6       45.64       40.89      3.19 o
  -5   4   6      128.57      134.77      4.72 o
  -4   4   6       42.25       41.31      2.70 o
  -3   4   6       20.59       18.71      1.88 o
  -2   4   6      568.60      563.47      8.89 o
  -1   4   6        2.87        2.27      0.88 o
   0   4   6      697.62      732.90      9.52 o
   1   4   6      883.52      887.34     11.06 o
   2   4   6        0.45       -0.29      0.29 o
   3   4   6     1197.71     1247.61     12.75 o
   4   4   6       32.29       34.64      0.91 o
   5   4   6        2.97        3.75      0.52 o
   6   4   6        9.26        8.63      0.90 o
   7   4   6       97.89       87.09      2.17 o
   8   4   6      162.12      179.55      4.77 o
   9   4   6       85.68       89.60      5.93 o
  10   4   6        3.37       -1.62      1.62 o
  -6   5   6       22.31       23.53      5.99 o
  -5   5   6       24.67       28.54      2.74 o
  -4   5   6        4.81        6.39      1.74 o
  -3   5   6       45.57       42.74      2.62 o
  -2   5   6       10.73        6.56      1.15 o
  -1   5   6       40.24       39.59      1.75 o
   0   5   6       22.92       28.28      1.37 o
   1   5   6      338.69      346.44      4.97 o
   2   5   6      174.45      166.96      2.93 o
   3   5   6      134.73      137.34      2.65 o
   4   5   6        0.38       -0.01      0.53 o
   5   5   6        2.23        3.74      0.77 o
   6   5   6      309.52      328.07      5.37 o
   7   5   6       12.49       12.84      1.45 o
   8   5   6       66.02       72.75      3.67 o
   9   5   6       30.73       25.94      1.57 o
  10   5   6        3.08        3.85      1.23 o
  -5   6   6        0.08       -0.18      2.32 o
  -4   6   6        1.01        2.83      1.87 o
  -3   6   6        2.97        0.52      1.24 o
  -2   6   6       34.98       38.06      2.44 o
  -1   6   6        0.37       -0.12      0.86 o
   0   6   6        0.64        0.94      0.60 o
   1   6   6        0.32        0.45      0.48 o
   2   6   6       84.78       77.45      2.84 o
   3   6   6      374.36      377.95      6.26 o
   4   6   6      166.51      165.48      5.24 o
   5   6   6        9.26       10.17      1.11 o
   6   6   6       16.73       20.80      1.32 o
   7   6   6       12.07       11.00      1.27 o
   8   6   6        9.48        5.08      1.62 o
   9   6   6       17.81       18.87      3.09 o
  10   6   6       18.76       23.78      3.86 o
  -4   7   6        3.74        2.66      2.36 o
  -3   7   6        0.60       -0.49      2.47 o
  -2   7   6       34.51       32.72      3.30 o
  -1   7   6        8.44        4.57      1.82 o
   0   7   6        6.86        4.84      1.00 o
   1   7   6      151.45      157.67      3.42 o
   2   7   6       18.37       20.33      1.63 o
   3   7   6        7.84        8.89      1.04 o
   4   7   6      129.35      133.47      2.94 o
   5   7   6      269.45      297.22      8.35 o
   6   7   6        4.45        4.07      0.89 o
   7   7   6      193.54      190.13      4.13 o
   8   7   6       33.70       32.69      2.29 o
   9   7   6        0.04        1.26      1.99 o
  10   7   6        6.31        4.25      2.65 o
  -3   8   6       66.79       85.66      5.47 o
  -2   8   6        7.15        7.07      3.07 o
  -1   8   6        3.33        1.47      1.77 o
   0   8   6       16.77       12.89      2.34 o
   1   8   6        5.58        3.52      1.60 o
   2   8   6        0.04        0.87      1.57 o
   3   8   6      145.14      147.60      4.69 o
   4   8   6      178.00      170.87      4.64 o
   5   8   6      433.48      427.05      7.81 o
   6   8   6       21.71       19.57      3.24 o
   7   8   6       21.02       20.09      2.07 o
   8   8   6       12.73       13.80      1.95 o
   9   8   6        3.05        2.92      2.00 o
  10   8   6        1.54        0.68      2.38 o
  -2   9   6       18.41       17.31      3.00 o
  -1   9   6        0.00        0.03      1.84 o
   0   9   6      161.94      173.10      6.20 o
   1   9   6        2.08        1.28      0.93 o
   2   9   6       13.36       14.02      2.71 o
   3   9   6      102.44       95.75     13.53 o
   4   9   6       33.03       21.72      2.42 o
   5   9   6      186.50      183.60      4.71 o
   6   9   6       32.64       24.76      3.71 o
   7   9   6       27.53       30.59      4.09 o
   8   9   6       35.72       37.71      3.98 o
   9   9   6       18.96       26.93      4.17 o
   0  10   6       42.19       43.85      3.44 o
   1  10   6       42.02       47.32      4.89 o
   2  10   6       21.65       23.56      3.78 o
   3  10   6        8.98        8.22      2.43 o
   4  10   6       52.80       48.80     10.39 o
   5  10   6       11.20       11.01      2.04 o
   6  10   6        1.67        2.35      2.78 o
   7  10   6       16.49       13.74      3.62 o
   8  10   6        1.80        4.86      2.71 o
   9  10   6        7.62        8.35      2.19 o
   2  11   6       20.40       22.17      3.89 o
   3  11   6        6.33       12.18      2.93 o
   4  11   6        1.23        2.89      2.12 o
   5  11   6        2.19        1.15      1.92 o
   6  11   6       10.85        7.57      3.04 o
   7  11   6       13.04       17.20      5.87 o
  -6  -8   7       15.35       19.91      4.05 o
  -5  -8   7       12.13       13.43      3.61 o
  -4  -8   7        2.88        4.75      1.54 o
  -3  -8   7        4.66        0.64      2.30 o
  -2  -8   7        2.96        6.99      2.05 o
  -1  -8   7        1.61        2.97      2.04 o
   0  -8   7       11.53       13.99      2.82 o
   1  -8   7       12.28        8.01     10.57 o
  -7  -7   7        2.93        4.93      2.90 o
  -6  -7   7        7.91        6.01      1.28 o
  -5  -7   7       13.31       16.38      1.57 o
  -4  -7   7       13.51       15.98      1.76 o
  -3  -7   7       14.31       17.19      2.44 o
  -2  -7   7      111.44      102.08      4.93 o
  -1  -7   7        2.78        2.93      1.84 o
   0  -7   7        7.71        6.45      2.28 o
   1  -7   7       16.94       20.82      3.82 o
   2  -7   7        6.92       10.23      2.98 o
   3  -7   7        0.21       -3.63      3.63 o
  -8  -6   7       15.93       21.26      3.68 o
  -7  -6   7       14.71       16.66      2.08 o
  -6  -6   7       37.52       30.91      5.06 o
  -5  -6   7        3.55        6.43      1.28 o
  -4  -6   7       11.05       11.11      2.13 o
  -3  -6   7        0.00        1.08      1.00 o
  -2  -6   7       19.73       15.14      1.85 o
  -1  -6   7        1.71        0.61      1.22 o
   0  -6   7        2.17        1.22      2.11 o
   1  -6   7       31.76       26.58      3.27 o
   2  -6   7       91.97       99.91      5.48 o
   3  -6   7        4.28        5.86      2.57 o
   4  -6   7        0.89        0.24      2.55 o
  -8  -5   7        9.28        7.33      1.88 o
  -7  -5   7        1.09        2.73      1.39 o
  -6  -5   7        6.12        5.97      1.62 o
  -5  -5   7       16.83       16.44      1.88 o
  -4  -5   7      224.22      230.10      5.34 o
  -3  -5   7        6.14        7.80      1.18 o
  -2  -5   7        1.14        1.05      0.79 o
  -1  -5   7       68.06       66.64      2.45 o
   0  -5   7       26.81       29.76      1.90 o
   1  -5   7      270.93      290.37      6.61 o
   2  -5   7      184.95      195.08      5.37 o
   3  -5   7        2.18        2.61      1.54 o
   4  -5   7       27.19       23.98      2.64 o
   5  -5   7        3.78        1.18      2.97 o
  -8  -4   7       22.39       19.70      2.39 o
  -7  -4   7       33.22       29.11      2.64 o
  -6  -4   7      123.03      125.54      4.46 o
  -5  -4   7      102.27       98.52      3.38 o
  -4  -4   7       89.51       84.67      2.82 o
  -3  -4   7        8.72        7.24      1.05 o
  -2  -4   7        1.70        1.68      0.78 o
  -1  -4   7       28.70       40.73      1.78 o
   0  -4   7      285.19      281.07      5.00 o
   1  -4   7        7.64        6.11      1.09 o
   2  -4   7      118.00      112.38      3.82 o
   3  -4   7        3.55        1.11      1.39 o
   4  -4   7        0.54       -1.15      1.32 o
   5  -4   7        1.03       -0.32      1.48 o
   6  -4   7        0.13        0.57      2.09 o
  -8  -3   7       19.70       11.62      2.22 o
  -7  -3   7        5.16        8.15      1.87 o
  -6  -3   7      202.87      191.20      6.30 o
  -5  -3   7       15.48       18.66      1.53 o
  -4  -3   7        0.92        0.87      0.78 o
  -3  -3   7      663.17      704.35     10.30 o
  -2  -3   7      139.08      137.08      3.25 o
  -1  -3   7        0.19        0.53      0.79 o
   0  -3   7        0.84        0.60      0.74 o
   1  -3   7       10.33       14.54      1.27 o
   2  -3   7        3.22        6.17      1.27 o
   3  -3   7      109.99      114.29      4.30 o
   4  -3   7        3.92        6.70      1.63 o
   5  -3   7       11.32        7.20      1.71 o
   6  -3   7        0.97        1.99      1.80 o
   7  -3   7        0.93       -1.17      2.07 o
  -8  -2   7        4.71        1.89      1.80 o
  -7  -2   7       48.02       42.37      3.47 o
  -6  -2   7       14.38       14.20      1.57 o
  -5  -2   7        1.79        1.85      0.87 o
  -4  -2   7        3.28        1.55      0.76 o
  -3  -2   7      183.39      175.45      3.49 o
  -2  -2   7      374.71      423.51      5.95 o
  -1  -2   7       28.56       30.40      1.48 o
   0  -2   7      229.21      253.50      4.40 o
   1  -2   7       10.40        8.31      1.00 o
   2  -2   7      331.28      311.91      5.73 o
   3  -2   7       10.35        9.29      1.15 o
   4  -2   7       68.73       58.75      2.75 o
   5  -2   7        3.18        2.89      1.34 o
   6  -2   7        0.68        0.28      1.53 o
   7  -2   7       34.62       40.84      3.67 o
   8  -2   7        1.90        4.02      2.68 o
  -8  -1   7       18.77       21.27      4.47 o
  -7  -1   7        2.71        4.15      1.95 o
  -6  -1   7        2.48        0.60      0.97 o
  -5  -1   7        7.96        9.10      1.18 o
  -4  -1   7       15.91       15.14      1.20 o
  -3  -1   7       28.21       24.31      1.76 o
  -2  -1   7       69.03       81.63      2.31 o
  -1  -1   7      338.36      318.20      4.77 o
   0  -1   7      176.05      177.25      3.43 o
   1  -1   7      449.61      457.19      7.14 o
   2  -1   7      501.74      493.75      7.70 o
   3  -1   7       40.73       48.59      1.98 o
   4  -1   7       99.86       91.96      3.20 o
   5  -1   7       87.45       85.65      2.88 o
   6  -1   7        0.19       -0.40      0.96 o
   7  -1   7       19.93       11.05      2.24 o
   8  -1   7       25.69       25.75      3.79 o
  -8   0   7       10.51       15.50      2.88 o
  -7   0   7        8.07        9.03      1.65 o
  -6   0   7       95.06       91.56      3.23 o
  -5   0   7        1.53        0.69      1.05 o
  -4   0   7       74.80       64.99      2.17 o
  -3   0   7      429.94      449.75      6.60 o
  -2   0   7       39.02       41.37      1.46 o
  -1   0   7      127.98      155.76      2.84 o
   0   0   7        5.71       16.32      1.10 o
   1   0   7        4.22        3.83      0.74 o
   2   0   7      737.23      710.86      8.74 o
   3   0   7      126.01      121.01      2.48 o
   4   0   7       82.02       89.41      2.81 o
   5   0   7      274.76      284.86      5.62 o
   6   0   7        2.31        2.76      1.21 o
   7   0   7       20.26       15.03      2.24 o
   8   0   7        3.29        0.02      2.06 o
   9   0   7       24.92       25.58      3.58 o
  -8   1   7       94.63      128.17      6.42 o
  -7   1   7       24.60       23.06      2.49 o
  -6   1   7        5.30        4.31      1.39 o
  -5   1   7       37.26       37.96      1.98 o
  -4   1   7       32.85       39.10      1.86 o
  -3   1   7      162.09      180.09      3.53 o
  -2   1   7       31.57       41.88      1.49 o
  -1   1   7     1301.60     1336.12     17.47 o
   0   1   7      154.32      163.12      2.92 o
   1   1   7       11.36        8.77      0.65 o
   2   1   7        0.12        0.56      0.47 o
   3   1   7      120.91      126.49      2.27 o
   4   1   7        3.29        4.31      0.71 o
   5   1   7      247.37      262.36      5.43 o
   6   1   7       94.33       80.59      2.51 o
   7   1   7      115.29      114.40      3.31 o
   8   1   7       22.04       20.95      2.95 o
   9   1   7       10.51        6.73      2.39 o
  -7   2   7        0.22       -0.35      1.54 o
  -6   2   7       59.03       56.94      2.90 o
  -5   2   7      316.89      341.33      6.14 o
  -4   2   7      474.16      452.82      7.88 o
  -3   2   7      138.90      157.63      4.52 o
  -2   2   7        0.76        2.22      0.81 o
  -1   2   7        4.54        2.33      0.72 o
   0   2   7     2289.68     2279.62     24.49 o
   1   2   7      523.89      569.90      6.22 o
   2   2   7       48.96       48.61      1.24 o
   3   2   7       15.60       17.53      0.85 o
   4   2   7        4.52        2.61      0.52 o
   5   2   7       11.45       13.35      0.98 o
   6   2   7      241.69      243.90      5.10 o
   7   2   7        6.80        7.95      1.59 o
   8   2   7        2.12        1.62      1.75 o
   9   2   7        9.01        9.36      3.60 o
  10   2   7       12.29        7.04      2.55 o
  -7   3   7        2.87       -0.63      1.87 o
  -6   3   7       42.99       55.40      3.39 o
  -5   3   7       23.42       26.11      2.46 o
  -4   3   7      636.96      613.39     11.11 o
  -3   3   7      116.44      116.65      3.38 o
  -2   3   7        2.43        2.03      0.88 o
  -1   3   7       42.50       53.38      1.90 o
   0   3   7        8.08       19.03      0.93 o
   1   3   7     1040.92     1083.83     12.15 o
   2   3   7      418.32      400.37      5.15 o
   3   3   7      130.94      134.70      2.27 o
   4   3   7      797.26      832.04      8.23 o
   5   3   7       97.03       83.96      1.59 o
   6   3   7      161.51      177.40      2.83 o
   7   3   7        8.24        6.44      0.86 o
   8   3   7      127.63      118.61      5.05 o
   9   3   7       23.71       23.47      2.88 o
  10   3   7       31.35       40.52      3.84 o
  -6   4   7        0.62        0.36      2.07 o
  -5   4   7       17.58       17.31      2.91 o
  -4   4   7      239.68      238.55      6.14 o
  -3   4   7      199.87      201.03      5.22 o
  -2   4   7      112.79      127.68      3.45 o
  -1   4   7       35.45       41.35      1.79 o
   0   4   7      111.84      106.61      2.56 o
   1   4   7      304.24      270.64      5.65 o
   2   4   7      704.98      727.22      8.00 o
   3   4   7      226.44      217.49      2.70 o
   4   4   7      294.99      335.59      4.27 o
   5   4   7        3.82        6.22      0.63 o
   6   4   7       85.88       82.26      1.87 o
   7   4   7        0.06        1.83      0.80 o
   8   4   7      233.11      233.66      5.61 o
   9   4   7       29.09       33.32      3.80 o
  10   4   7        3.17        0.43      1.74 o
  -6   5   7        1.79       -1.90      2.63 o
  -5   5   7       14.84       15.04      2.38 o
  -4   5   7       15.55       16.78      2.22 o
  -3   5   7      113.15      117.21      4.04 o
  -2   5   7        0.92       -0.04      0.90 o
  -1   5   7        1.15        2.89      0.86 o
   0   5   7      250.08      258.31      4.44 o
   1   5   7      169.12      185.98      4.28 o
   2   5   7        3.49        3.52      0.49 o
   3   5   7      317.82      353.99      4.71 o
   4   5   7       41.19       38.91      1.75 o
   5   5   7       24.53       24.83      1.27 o
   6   5   7       97.37       94.20      2.56 o
   7   5   7       11.51       13.25      1.44 o
   8   5   7       15.08       13.67      1.30 o
   9   5   7        1.47        2.83      1.02 o
  10   5   7       78.95       82.73      3.18 o
  -5   6   7        6.08        2.74      2.64 o
  -4   6   7       13.60       13.95      2.56 o
  -3   6   7       92.53       90.72      3.84 o
  -2   6   7       36.89       38.12      2.52 o
  -1   6   7      173.61      181.38      4.64 o
   0   6   7       16.54       17.29      1.42 o
   1   6   7        7.90       11.95      0.92 o
   2   6   7      238.06      235.92      5.22 o
   3   6   7       41.66       49.21      1.88 o
   4   6   7        4.88        4.13      0.88 o
   5   6   7      101.91      105.51      2.72 o
   6   6   7        0.23       -0.76      0.76 o
   7   6   7       11.44        9.60      1.30 o
   8   6   7       49.72       45.53      2.94 o
   9   6   7       35.73       36.47      5.95 o
  10   6   7        5.55        1.20      2.43 o
  -4   7   7       10.47        9.77      3.40 o
  -3   7   7       28.17       25.06      3.46 o
  -2   7   7        3.29        1.18      1.84 o
  -1   7   7      152.41      152.88      5.93 o
   0   7   7       50.14       43.65      2.52 o
   1   7   7      109.58      107.33      2.36 o
   2   7   7       99.75       98.34      2.20 o
   3   7   7        0.26        0.53      0.80 o
   4   7   7        0.02        0.90      0.69 o
   5   7   7        1.26        2.04      1.06 o
   6   7   7      309.10      319.20      6.42 o
   7   7   7      103.61      108.36      4.27 o
   8   7   7        0.87       -0.23      1.28 o
   9   7   7        1.36       -0.29      2.00 o
  10   7   7        6.35        3.21      2.61 o
  -3   8   7       54.60       55.23      5.96 o
  -2   8   7       34.25       33.53      3.60 o
  -1   8   7      112.05      113.56      6.10 o
   0   8   7      111.32      103.68      5.15 o
   1   8   7       18.73       17.68      1.91 o
   2   8   7       14.68       12.44      3.22 o
   3   8   7      251.21      237.16      6.43 o
   4   8   7       16.37       14.12      1.26 o
   5   8   7       13.52       10.35      1.44 o
   6   8   7      238.78      248.99      5.29 o
   7   8   7        1.35       -0.73      1.28 o
   8   8   7        0.01       -0.10      1.36 o
   9   8   7        7.44        4.95      3.81 o
  10   8   7        0.32        3.99      2.64 o
  -2   9   7        0.38       -2.00      2.43 o
  -1   9   7       72.20       63.78      4.35 o
   0   9   7       39.35       40.46      3.53 o
   1   9   7       89.92       98.63      3.28 o
   2   9   7        0.39        0.96      1.80 o
   3   9   7        0.01       -1.47      1.47 o
   4   9   7       13.57       12.57      2.16 o
   5   9   7       40.39       40.13      2.91 o
   6   9   7        2.01        0.59      0.81 o
   7   9   7       14.02        5.22      2.49 o
   8   9   7       60.96       63.65      3.33 o
   9   9   7        3.42        2.58      2.04 o
   0  10   7       44.15       54.02      3.81 o
   1  10   7        9.93        8.97      3.01 o
   2  10   7        0.79        4.65      2.24 o
   3  10   7       11.32        7.74      2.40 o
   4  10   7        0.00        0.16      1.65 o
   5  10   7        2.19       -0.02      2.29 o
   6  10   7        0.06        0.79      1.32 o
   7  10   7        0.08       -2.00      2.00 o
   8  10   7        2.67        3.69      2.65 o
   9  10   7        3.29        1.41      2.07 o
   2  11   7        2.27        3.51      2.58 o
   3  11   7        0.83       -1.35      2.77 o
   4  11   7        9.09        8.04      2.64 o
   5  11   7       11.21       10.65      2.41 o
   6  11   7       13.17       15.73      2.25 o
   7  11   7       11.95        9.47      4.89 o
  -5  -8   8        2.33        5.91      1.53 o
  -4  -8   8       17.25       17.95      2.43 o
  -3  -8   8        8.58        6.17      2.03 o
  -2  -8   8        5.88        9.10      2.28 o
  -1  -8   8       23.94       25.42      3.32 o
   0  -8   8        2.04       -2.14      2.14 o
  -6  -7   8       23.56       32.06      3.38 o
  -5  -7   8       15.13       13.65      2.02 o
  -4  -7   8        0.03       -0.89      1.52 o
  -3  -7   8       97.46      104.01      5.04 o
  -2  -7   8       39.36       39.38      3.54 o
  -1  -7   8       35.99       35.00      4.26 o
   0  -7   8        4.70        4.99      2.25 o
   1  -7   8        0.26       -0.06      2.12 o
   2  -7   8        2.69        4.88      2.72 o
  -7  -6   8        2.01        2.07      1.76 o
  -6  -6   8       25.91       30.82      3.06 o
  -5  -6   8       14.23       10.47      2.44 o
  -4  -6   8       28.26       25.70      2.80 o
  -3  -6   8       17.18       21.82      3.52 o
  -2  -6   8        0.95        1.44      1.31 o
  -1  -6   8       19.48       17.93      2.16 o
   0  -6   8       12.71        5.36      1.73 o
   1  -6   8        2.44        3.23      2.17 o
   2  -6   8        0.21        0.98      2.15 o
   3  -6   8        0.21        1.58      2.39 o
  -8  -5   8        6.82        7.98      2.16 o
  -7  -5   8        0.08       -0.27      1.49 o
  -6  -5   8        0.04       -1.26      1.26 o
  -5  -5   8       67.36       58.74      3.81 o
  -4  -5   8       39.65       40.14      2.89 o
  -3  -5   8        0.37        0.31      1.95 o
  -2  -5   8        0.62       -0.49      0.85 o
  -1  -5   8      193.81      175.89      4.22 o
   0  -5   8      246.26      246.99      5.33 o
   1  -5   8       21.67       21.34      1.93 o
   2  -5   8        1.41        2.84      1.45 o
   3  -5   8        0.34        0.87      1.52 o
   4  -5   8        0.28        0.64      1.94 o
   5  -5   8        2.18       -1.84      2.42 o
  -8  -4   8        0.42        0.17      1.56 o
  -7  -4   8       11.16       11.87      2.02 o
  -6  -4   8        5.77        3.49      1.53 o
  -5  -4   8       44.09       40.04      2.74 o
  -4  -4   8      819.83      806.73     13.30 o
  -3  -4   8        0.19       -0.49      0.78 o
  -2  -4   8       19.23       18.12      1.75 o
  -1  -4   8       14.68       15.72      1.49 o
   0  -4   8       46.91       47.75      2.12 o
   1  -4   8      142.11      141.35      3.87 o
   2  -4   8      173.88      180.51      4.58 o
   3  -4   8       57.32       65.42      3.34 o
   4  -4   8       18.80       16.34      2.28 o
   5  -4   8        9.58       11.72      2.37 o
   6  -4   8        2.30        2.75      2.37 o
  -8  -3   8        4.34        4.39      1.84 o
  -7  -3   8       89.01       88.10      4.38 o
  -6  -3   8      251.62      235.75      7.26 o
  -5  -3   8      415.80      408.00      7.81 o
  -4  -3   8       72.31       77.63      2.85 o
  -3  -3   8      544.88      573.01      9.85 o
  -2  -3   8        1.30        1.38      0.89 o
  -1  -3   8       10.61        6.17      1.40 o
   0  -3   8        0.00        0.50      0.79 o
   1  -3   8       49.26       42.97      2.30 o
   2  -3   8       40.37       43.11      2.29 o
   3  -3   8      402.30      371.46      7.82 o
   4  -3   8       27.64       27.05      2.37 o
   5  -3   8        4.02        6.67      2.05 o
   6  -3   8        0.00        0.87      1.95 o
   7  -3   8        1.36       -1.98      1.98 o
  -8  -2   8        1.04        1.78      2.03 o
  -7  -2   8       27.86       21.34      2.85 o
  -6  -2   8       70.80       70.61      3.53 o
  -5  -2   8       57.06       49.26      2.49 o
  -4  -2   8       81.51       81.06      2.70 o
  -3  -2   8        1.97        1.45      0.92 o
  -2  -2   8      181.58      190.58      4.12 o
  -1  -2   8      403.61      443.37      7.96 o
   0  -2   8       56.24       65.40      2.31 o
   1  -2   8        4.55        3.66      1.00 o
   2  -2   8      409.15      391.50      7.51 o
   3  -2   8        4.96        5.23      1.51 o
   4  -2   8       75.95       72.90      3.23 o
   5  -2   8       15.06       19.54      2.08 o
   6  -2   8       17.72       20.81      2.77 o
   7  -2   8        9.36       12.24      2.54 o
  -8  -1   8        2.64        2.60      2.17 o
  -7  -1   8        7.82        4.82      2.02 o
  -6  -1   8        1.94        0.53      1.75 o
  -5  -1   8        0.08       -0.21      0.89 o
  -4  -1   8       35.38       32.17      1.69 o
  -3  -1   8        7.49        4.96      0.84 o
  -2  -1   8       32.43       31.58      1.67 o
  -1  -1   8       17.64       16.84      1.21 o
   0  -1   8        0.92        1.08      1.07 o
   1  -1   8        4.33        6.49      1.06 o
   2  -1   8       66.04       58.59      2.30 o
   3  -1   8       65.08       67.62      2.35 o
   4  -1   8      116.08      101.36      4.11 o
   5  -1   8      158.57      163.69      4.18 o
   6  -1   8       94.00       95.36      3.83 o
   7  -1   8       15.65       19.91      2.75 o
   8  -1   8        0.02       -1.95      2.95 o
  -8   0   8        8.04        9.84      2.70 o
  -7   0   8        0.93       -1.28      1.58 o
  -6   0   8        0.03        1.92      1.18 o
  -5   0   8        2.17        0.28      0.96 o
  -4   0   8       54.39       48.70      2.45 o
  -3   0   8        4.03        3.32      0.80 o
  -2   0   8        0.52        0.12      0.81 o
  -1   0   8       30.71       23.87      1.53 o
   0   0   8      342.19      356.03      4.99 o
   1   0   8        0.02       -0.56      0.56 o
   2   0   8        6.91        6.02      1.33 o
   3   0   8       61.25       66.41      2.21 o
   4   0   8      131.44      130.85      3.20 o
   5   0   8       57.88       62.37      2.81 o
   6   0   8       68.91       62.40      2.55 o
   7   0   8       10.00        6.93      1.90 o
   8   0   8        0.04        0.70      2.32 o
   9   0   8        3.57        0.69      2.17 o
  -7   1   8        0.81       -0.01      1.59 o
  -6   1   8        2.77        1.05      1.27 o
  -5   1   8      235.40      237.47      5.24 o
  -4   1   8      127.65      122.88      3.88 o
  -3   1   8      200.10      205.94      3.97 o
  -2   1   8        0.01       -0.15      0.58 o
  -1   1   8      834.60      822.24     11.71 o
   0   1   8       60.34       48.76      1.92 o
   1   1   8       37.93       32.10      1.93 o
   2   1   8       82.01       69.62      1.80 o
   3   1   8      509.23      490.59      7.31 o
   4   1   8       39.77       31.96      1.42 o
   5   1   8        0.99        0.09      0.79 o
   6   1   8      285.74      291.22      5.67 o
   7   1   8        2.92        2.11      1.38 o
   8   1   8        2.17       -0.17      2.22 o
   9   1   8        6.52        5.09      2.34 o
  -7   2   8        1.49        3.27      1.92 o
  -6   2   8        0.67        0.16      1.38 o
  -5   2   8       75.06       77.04      3.08 o
  -4   2   8       88.08       82.31      3.26 o
  -3   2   8      232.25      259.67      5.07 o
  -2   2   8        4.46        4.20      0.79 o
  -1   2   8      937.22      978.06     13.61 o
   0   2   8       47.98       43.05      2.23 o
   1   2   8        0.29        0.87      0.44 o
   2   2   8       21.98       23.21      0.97 o
   3   2   8       58.19       58.83      1.64 o
   4   2   8      368.37      366.44      4.47 o
   5   2   8      146.71      129.53      2.50 o
   6   2   8       47.27       44.19      1.85 o
   7   2   8       45.46       48.82      2.22 o
   8   2   8       14.20       12.65      2.34 o
   9   2   8        0.31       -1.01      1.78 o
  10   2   8        1.10       -1.25      3.31 o
  -7   3   8       43.04       45.84      4.23 o
  -6   3   8       51.22       51.38      3.02 o
  -5   3   8      106.46      112.29      4.40 o
  -4   3   8      159.43      168.97      5.00 o
  -3   3   8        3.30        0.19      1.15 o
  -2   3   8       20.02       20.75      1.80 o
  -1   3   8       62.50       58.39      2.08 o
   0   3   8     1198.00     1297.78     13.79 o
   1   3   8      283.54      318.51      4.47 o
   2   3   8     1196.40     1231.52     12.96 o
   3   3   8       82.44       88.65      1.77 o
   4   3   8       29.95       27.82      1.44 o
   5   3   8      123.35      122.77      2.34 o
   6   3   8      165.41      166.02      3.05 o
   7   3   8        2.93        1.97      0.77 o
   8   3   8       10.94       16.66      2.40 o
   9   3   8        8.45       10.67      2.28 o
  10   3   8        5.25        7.41      2.41 o
  -6   4   8        4.79        3.66      2.46 o
  -5   4   8        2.93        5.41      1.88 o
  -4   4   8      322.59      335.43      7.72 o
  -3   4   8       17.10       20.26      2.08 o
  -2   4   8       20.91       19.19      1.64 o
  -1   4   8       52.73       54.82      2.89 o
   0   4   8      123.36      126.14      2.98 o
   1   4   8      792.44      806.16     10.44 o
   2   4   8     1050.51      994.11     11.44 o
   3   4   8     1342.05     1423.02     13.30 o
   4   4   8       59.82       65.31      1.59 o
   5   4   8        3.23        2.31      0.50 o
   6   4   8       24.45       26.62      1.07 o
   7   4   8       45.34       52.18      1.99 o
   8   4   8       30.53       31.01      2.18 o
   9   4   8        0.92        0.85      1.49 o
  10   4   8       16.68       15.48      2.61 o
  -5   5   8       45.60       45.87      3.42 o
  -4   5   8        2.77        1.41      1.62 o
  -3   5   8        7.33        6.97      1.58 o
  -2   5   8       59.99       62.06      2.97 o
  -1   5   8      344.11      337.00      6.23 o
   0   5   8        9.93        8.65      0.96 o
   1   5   8       12.52       10.67      1.09 o
   2   5   8       84.17       81.61      1.94 o
   3   5   8      145.29      143.51      2.43 o
   4   5   8       18.24       21.55      0.94 o
   5   5   8       37.63       43.43      1.73 o
   6   5   8       36.29       37.86      1.77 o
   7   5   8        0.25       -0.35      0.61 o
   8   5   8       26.57       27.83      2.26 o
   9   5   8       15.72       17.46      2.21 o
  10   5   8        0.02        1.78      1.53 o
  -5   6   8        3.50        5.27      3.46 o
  -4   6   8        0.00        0.52      2.26 o
  -3   6   8       16.26       14.54      2.72 o
  -2   6   8        0.88        2.54      1.37 o
  -1   6   8       58.63       55.23      3.11 o
   0   6   8        0.39        0.86      0.77 o
   1   6   8        5.65        5.19      0.81 o
   2   6   8        6.48        5.40      0.91 o
   3   6   8       14.26       14.76      1.24 o
   4   6   8       10.69        8.30      0.93 o
   5   6   8       76.97       69.74      2.34 o
   6   6   8       26.30       26.20      1.80 o
   7   6   8        0.00        0.32      1.15 o
   8   6   8      113.66      114.64      4.63 o
   9   6   8        0.00        1.49      2.48 o
  10   6   8       12.14       16.07      3.47 o
  -4   7   8        3.52        1.10      2.49 o
  -3   7   8        0.05       -1.04      1.94 o
  -2   7   8        4.18        0.92      1.81 o
  -1   7   8       52.41       49.12      3.88 o
   0   7   8      118.96      111.70      3.95 o
   1   7   8      160.63      155.76      3.57 o
   2   7   8      113.09      113.39      2.67 o
   3   7   8      348.62      350.97      6.34 o
   4   7   8        0.05       -0.03      0.74 o
   5   7   8       24.67       24.35      1.48 o
   6   7   8      121.69      126.10      3.72 o
   7   7   8        0.83       -1.09      1.09 o
   8   7   8      121.06      117.23      4.71 o
   9   7   8       28.77       30.88      3.65 o
  10   7   8       47.44       45.98      4.67 o
  -3   8   8        5.86        5.57      2.69 o
  -2   8   8       26.21       26.26      3.74 o
  -1   8   8        5.68        4.78      1.92 o
   0   8   8       18.97       11.95      2.18 o
   1   8   8       28.04       25.09      1.89 o
   2   8   8       27.29       27.36      1.74 o
   3   8   8      130.97      122.99      4.37 o
   4   8   8        7.98        7.00      1.18 o
   5   8   8       62.32       62.38      2.29 o
   6   8   8      171.50      178.82      3.87 o
   7   8   8       19.45       25.33      2.26 o
   8   8   8       16.44       20.85      2.29 o
   9   8   8       10.22        6.18      2.43 o
  10   8   8        7.21        8.45      5.35 o
  -1   9   8       36.95       38.80      3.73 o
   0   9   8       59.02       64.22      6.25 o
   1   9   8       35.86       36.81      2.41 o
   2   9   8        0.70       -0.63      1.85 o
   3   9   8        0.04       -0.20      1.89 o
   4   9   8       44.39       51.82      6.16 o
   5   9   8        0.12       -0.19      1.33 o
   6   9   8       16.31       22.33      2.87 o
   7   9   8       52.46       52.04      2.97 o
   8   9   8       11.08        8.95      2.68 o
   9   9   8        2.14        3.90      2.07 o
   0  10   8        0.48        1.30      1.85 o
   1  10   8        4.93        4.82      1.62 o
   2  10   8        0.26        1.36      2.22 o
   3  10   8        3.35        4.35      2.43 o
   4  10   8       23.58       18.50      2.78 o
   5  10   8       10.16        9.32      3.55 o
   6  10   8        5.10        3.32      1.60 o
   7  10   8       15.01       13.23      3.32 o
   8  10   8        1.55        0.00      1.59 o
   3  11   8        0.08       -0.79      2.22 o
   4  11   8        4.85        5.39      2.62 o
   5  11   8        2.03        0.22      1.87 o
   6  11   8        8.24        6.40      3.91 o
   7  11   8       12.21       13.07      2.05 o
  -5  -7   9        0.77        2.37      1.63 o
  -4  -7   9        0.05       -0.60      1.69 o
  -3  -7   9       38.58       42.84      4.34 o
  -2  -7   9        1.13        3.40      2.64 o
  -1  -7   9        1.48        0.19      1.98 o
   0  -7   9       21.49       20.18      3.13 o
   1  -7   9        9.75       10.27      3.02 o
  -6  -6   9        2.29        2.36      1.85 o
  -5  -6   9        1.74        0.16      1.63 o
  -4  -6   9       21.65       17.28      2.30 o
  -3  -6   9       58.45       66.55      6.07 o
  -2  -6   9       19.93       13.06      2.01 o
  -1  -6   9       11.84       10.96      2.47 o
   0  -6   9        0.91        0.66      1.53 o
   1  -6   9       16.57       17.27      3.08 o
   2  -6   9        1.19        0.44      2.30 o
   3  -6   9        1.38        0.02      3.86 o
  -7  -5   9        3.74        4.83      1.85 o
  -6  -5   9        2.14        3.46      1.93 o
  -5  -5   9        0.21        1.04      1.60 o
  -4  -5   9       68.28       59.02      3.43 o
  -3  -5   9      171.84      178.07      6.63 o
  -2  -5   9       40.08       40.82      2.85 o
  -1  -5   9       10.08       12.13      1.77 o
   0  -5   9      162.74      161.22      4.33 o
   1  -5   9       18.10       16.63      1.87 o
   2  -5   9        2.37        1.75      1.48 o
   3  -5   9        7.29        7.08      2.16 o
   4  -5   9        2.00        4.60      2.25 o
  -7  -4   9       20.05       15.64      2.34 o
  -6  -4   9       28.77       27.82      2.57 o
  -5  -4   9        0.77       -1.27      1.64 o
  -4  -4   9        4.16        5.22      2.19 o
  -3  -4   9      244.00      256.91      5.89 o
  -2  -4   9       28.58       29.30      2.88 o
  -1  -4   9       16.40       18.34      1.68 o
   0  -4   9        0.00       -0.86      0.97 o
   1  -4   9      127.70      133.65      3.89 o
   2  -4   9        3.23        3.12      1.32 o
   3  -4   9       14.99       13.81      2.06 o
   4  -4   9       14.84       12.47      2.87 o
   5  -4   9       20.10       22.77      3.14 o
  -8  -3   9        0.17       -2.40      3.27 o
  -7  -3   9       42.97       45.03      5.56 o
  -6  -3   9       59.82       63.44      3.88 o
  -5  -3   9        9.81       11.84      2.11 o
  -4  -3   9       81.92       79.39      3.55 o
  -3  -3   9       74.65       83.14      4.29 o
  -2  -3   9      201.12      200.24      4.52 o
  -1  -3   9        9.48        7.01      1.31 o
   0  -3   9       29.61       34.22      1.99 o
   1  -3   9       30.84       31.43      2.20 o
   2  -3   9       57.08       61.71      2.79 o
   3  -3   9       45.52       44.95      2.56 o
   4  -3   9        4.42        4.27      1.64 o
   5  -3   9        7.14        7.23      2.33 o
   6  -3   9        0.57        2.56      2.30 o
  -8  -2   9       11.60       13.88      3.67 o
  -7  -2   9        1.98        2.68      1.93 o
  -6  -2   9        3.20        2.75      1.79 o
  -5  -2   9       65.18       73.62      3.03 o
  -4  -2   9        8.27        7.38      1.25 o
  -3  -2   9       76.08       77.89      3.06 o
  -2  -2   9        6.42        6.89      1.20 o
  -1  -2   9       10.55        9.41      1.34 o
   0  -2   9       62.52       69.84      2.76 o
   1  -2   9       31.74       66.55      6.54 o
   2  -2   9       43.52       46.00      2.50 o
   3  -2   9      126.64      136.60      4.26 o
   4  -2   9      846.55      855.59     14.50 o
   5  -2   9        0.48        3.36      1.51 o
   6  -2   9       27.35       24.31      3.03 o
   7  -2   9        1.66       -1.07      2.02 o
  -7  -1   9       19.40       20.34      2.90 o
  -6  -1   9       13.01        8.76      1.62 o
  -5  -1   9       10.01       11.25      1.44 o
  -4  -1   9        3.32        2.10      0.98 o
  -3  -1   9       80.42       82.38      3.17 o
  -2  -1   9      114.60      113.54      3.58 o
  -1  -1   9        2.00        0.88      0.89 o
   0  -1   9        0.71        1.27      0.95 o
   1  -1   9      441.94      449.81      8.15 o
   2  -1   9       41.22       46.81      2.38 o
   3  -1   9        1.17        0.87      1.01 o
   4  -1   9       94.19       88.36      3.70 o
   5  -1   9      248.78      253.63     10.24 o
   6  -1   9       77.12       75.11      3.40 o
   7  -1   9        0.01        1.52      1.84 o
   8  -1   9        0.07       -0.51      2.48 o
  -7   0   9        0.66        1.09      1.86 o
  -6   0   9        0.46       -0.59      1.14 o
  -5   0   9      184.30      160.87      4.18 o
  -4   0   9        3.63        1.15      1.12 o
  -3   0   9        6.48        6.40      1.17 o
  -2   0   9       28.43       30.86      3.13 o
  -1   0   9       54.18       58.37      2.53 o
   0   0   9      301.78      298.25      5.13 o
   1   0   9        0.03       -0.16      0.69 o
   2   0   9        1.42        0.00      0.79 o
   3   0   9      170.41      173.93      3.74 o
   4   0   9       56.44       49.09      2.14 o
   5   0   9        3.24        2.44      1.25 o
   6   0   9       17.83       14.69      1.91 o
   7   0   9       72.97       77.51      4.19 o
   8   0   9        3.63        2.52      3.09 o
  -7   1   9       40.77       51.89      4.46 o
  -6   1   9        4.94        2.90      1.47 o
  -5   1   9      161.34      153.98      4.18 o
  -4   1   9      104.96      106.50      3.23 o
  -3   1   9      108.15      112.69      2.98 o
  -2   1   9        5.11        7.54      1.30 o
  -1   1   9      127.32      128.33      3.66 o
   0   1   9      109.95      104.42      2.96 o
   1   1   9      168.73      158.90      2.89 o
   2   1   9       84.67       84.53      1.89 o
   3   1   9       35.38       41.63      1.70 o
   4   1   9       81.96       90.94      3.02 o
   5   1   9       44.85       42.27      2.08 o
   6   1   9       19.65       18.45      1.72 o
   7   1   9       48.38       43.94      3.01 o
   8   1   9        3.57        3.96      2.03 o
   9   1   9       18.04       20.11      3.24 o
  -7   2   9       29.99       36.40      3.55 o
  -6   2   9        3.55        1.77      2.09 o
  -5   2   9        1.40        1.34      1.19 o
  -4   2   9      172.63      177.68      4.40 o
  -3   2   9      256.97      269.08      5.26 o
  -2   2   9      524.93      506.24      7.90 o
  -1   2   9        1.14       -0.06      0.87 o
   0   2   9       65.91       65.43      2.17 o
   1   2   9      900.02      892.81     11.61 o
   2   2   9        0.97        0.04      0.51 o
   3   2   9       21.19       20.86      1.01 o
   4   2   9        0.72        1.69      0.61 o
   5   2   9      469.29      494.05      6.17 o
   6   2   9      169.80      176.73      3.54 o
   7   2   9       66.93       70.73      2.87 o
   8   2   9        0.36       -2.10      2.52 o
   9   2   9       24.69       22.22      3.25 o
  -6   3   9       33.26       38.17      2.84 o
  -5   3   9        9.67        4.80      1.56 o
  -4   3   9       51.78       47.80      3.04 o
  -3   3   9       82.59       74.97      3.32 o
  -2   3   9      177.13      167.97      4.60 o
  -1   3   9       31.40       29.70      1.39 o
   0   3   9      852.94      849.69     10.87 o
   1   3   9       77.41       88.32      1.92 o
   2   3   9        2.66        3.22      0.60 o
   3   3   9        6.54        8.31      0.73 o
   4   3   9        5.71        8.72      0.81 o
   5   3   9      348.95      348.26      4.21 o
   6   3   9       18.78       16.32      1.23 o
   7   3   9        3.41        1.68      1.21 o
   8   3   9       58.77       53.41      3.71 o
   9   3   9       17.47       13.10      3.54 o
  10   3   9        0.48       -1.61      1.85 o
  -6   4   9       14.40       18.66      2.69 o
  -5   4   9        0.18        1.50      1.90 o
  -4   4   9        6.89        8.14      1.90 o
  -3   4   9      131.65      129.90      4.41 o
  -2   4   9      137.89      131.91      5.10 o
  -1   4   9       54.40       46.93      2.21 o
   0   4   9       59.03       63.34      2.33 o
   1   4   9       44.90       44.99      1.90 o
   2   4   9      448.46      449.01      5.94 o
   3   4   9        0.09        1.03      0.51 o
   4   4   9      334.61      353.74      4.47 o
   5   4   9       55.28       61.35      1.58 o
   6   4   9       43.04       48.37      1.50 o
   7   4   9       73.86       75.75      3.13 o
   8   4   9       61.61       59.98      3.01 o
   9   4   9       99.16       98.07      5.56 o
  10   4   9       35.24       39.48      3.62 o
  -5   5   9       11.58       16.66      2.99 o
  -4   5   9        2.81        3.97      1.76 o
  -3   5   9      134.84      145.80      6.78 o
  -2   5   9      117.29      119.53      4.07 o
  -1   5   9        9.23        6.02      1.24 o
   0   5   9       96.59      103.06      3.72 o
   1   5   9        5.34        3.20      0.84 o
   2   5   9      167.94      177.84      3.33 o
   3   5   9      110.24      133.17      2.31 o
   4   5   9       17.62       17.73      0.99 o
   5   5   9       34.00       39.26      1.35 o
   6   5   9        0.25       -0.18      0.57 o
   7   5   9       59.50       54.87      2.07 o
   8   5   9       38.64       43.01      2.45 o
   9   5   9       29.32       35.11      2.29 o
  10   5   9        4.50        3.14      1.79 o
  -4   6   9        0.79        0.07      2.30 o
  -3   6   9        4.81        5.47      2.05 o
  -2   6   9       17.28        8.72      1.75 o
  -1   6   9       89.51       82.39      4.98 o
   0   6   9        1.41        1.37      0.91 o
   1   6   9       80.07       81.75      2.34 o
   2   6   9        0.27        0.60      0.56 o
   3   6   9        2.63        1.82      0.61 o
   4   6   9      203.35      208.00      4.09 o
   5   6   9        3.32        2.71      0.82 o
   6   6   9       12.73       13.67      1.46 o
   7   6   9       60.59       58.25      3.43 o
   8   6   9       59.10       63.12      3.71 o
   9   6   9      137.34      134.08      7.40 o
  10   6   9       36.03       40.37      9.54 o
  -3   7   9        1.58        1.78      2.15 o
  -2   7   9       18.59       14.59      3.82 o
  -1   7   9        8.06        4.43      1.85 o
   0   7   9        3.48        0.55      1.54 o
   1   7   9        5.64        5.61      1.32 o
   2   7   9        8.93        8.81      1.36 o
   3   7   9        5.28        4.65      1.24 o
   4   7   9       32.40       33.20      1.84 o
   5   7   9        6.21        8.15      1.03 o
   6   7   9      138.27      141.00     12.48 o
   7   7   9       30.33       26.40      2.45 o
   8   7   9       44.57       39.92      3.07 o
   9   7   9        0.22        3.05      2.08 o
  10   7   9        0.02       -2.40      2.40 o
  -2   8   9        1.19        2.12      2.25 o
  -1   8   9        1.75        1.19      1.85 o
   0   8   9       66.65       69.41      4.46 o
   1   8   9        3.33        3.33      1.18 o
   2   8   9       49.67       47.95      2.07 o
   3   8   9       33.20       35.28      2.59 o
   4   8   9       94.24       93.64      3.83 o
   5   8   9       65.77       53.98      2.66 o
   6   8   9      149.59      154.19      5.24 o
   7   8   9      273.67      279.06      7.71 o
   8   8   9        0.85        0.72      1.49 o
   9   8   9        0.03       -1.96      1.96 o
  10   8   9        0.04        2.03      3.12 o
  -1   9   9        7.84        6.89      2.44 o
   0   9   9       65.38       66.98      6.45 o
   1   9   9        6.09        3.03      1.33 o
   2   9   9       82.13       85.51      5.63 o
   3   9   9       11.99       10.73      1.82 o
   4   9   9      115.22      120.14      4.44 o
   5   9   9       35.06       36.37      3.72 o
   6   9   9       77.03       78.67      4.49 o
   7   9   9       26.26       28.65      2.51 o
   8   9   9       10.96        9.11      1.89 o
   9   9   9        0.08       -0.54      2.13 o
   1  10   9       12.24       11.57      2.05 o
   2  10   9        6.54        7.26      3.70 o
   3  10   9       17.21       19.51      5.31 o
   4  10   9        0.42        0.34      2.08 o
   5  10   9       63.20       69.25      4.49 o
   6  10   9        7.49        8.57      2.08 o
   7  10   9        4.17        4.06      1.64 o
   8  10   9       23.62       20.33      2.31 o
   3  11   9        2.68        1.57      2.46 o
   4  11   9        0.27        0.66      2.09 o
   5  11   9       24.53       26.11      3.23 o
   6  11   9        0.01        0.15      1.82 o
  -4  -7  10        1.27       -0.40      1.73 o
  -3  -7  10        4.23        4.45      2.22 o
  -2  -7  10        6.05        4.90      2.28 o
  -1  -7  10        1.29        2.62      2.53 o
   0  -7  10       11.15       16.25      4.24 o
  -6  -6  10       16.71       19.94      4.31 o
  -5  -6  10        8.44        2.90      3.80 o
  -4  -6  10        3.15        2.42      1.63 o
  -3  -6  10        4.77        4.54      2.14 o
  -2  -6  10        1.59       -0.79      2.03 o
  -1  -6  10        0.08       -0.31      1.52 o
   0  -6  10        0.02        0.67      1.63 o
   1  -6  10        0.40       -1.98      1.98 o
   2  -6  10       28.71       38.54      4.31 o
  -6  -5  10        2.88        3.67      2.06 o
  -5  -5  10        0.44        3.02      1.94 o
  -4  -5  10        4.38        4.52      2.79 o
  -3  -5  10        3.49        6.49      1.77 o
  -2  -5  10        5.44        2.99      1.60 o
  -1  -5  10       79.53       73.43      3.86 o
   0  -5  10       29.76       29.96      2.83 o
   1  -5  10        1.59        1.90      1.78 o
   2  -5  10       16.43       16.13      2.72 o
   3  -5  10        9.78       14.23      2.67 o
   4  -5  10        0.78        1.14      2.54 o
  -7  -4  10        5.08        5.44      1.94 o
  -6  -4  10       53.99       57.44      4.46 o
  -5  -4  10        0.03        1.84      2.10 o
  -4  -4  10       55.17       49.25      7.90 o
  -3  -4  10        1.35        1.09      2.00 o
  -2  -4  10        1.63        0.98      1.27 o
  -1  -4  10        6.60        6.08      1.35 o
   0  -4  10        1.01        1.07      1.15 o
   1  -4  10       16.14       14.91      1.89 o
   2  -4  10       49.20       50.82      2.82 o
   3  -4  10       37.54       41.50      3.10 o
   4  -4  10        1.15        1.02      1.64 o
   5  -4  10        0.05       -1.98      1.98 o
  -7  -3  10        0.04       -0.95      2.19 o
  -6  -3  10      165.70      172.09      6.34 o
  -5  -3  10       60.72       65.28      5.23 o
  -4  -3  10       16.93       15.75      2.12 o
  -3  -3  10      305.51      312.83      7.64 o
  -2  -3  10       43.06       41.91      2.51 o
  -1  -3  10       24.95       32.45      3.70 o
   0  -3  10       36.80       39.38      2.67 o
   1  -3  10       31.65       32.61      2.36 o
   2  -3  10        1.38       -1.08      1.08 o
   3  -3  10        0.60        1.22      1.27 o
   4  -3  10        1.49        1.12      1.57 o
   5  -3  10       11.16       12.27      2.17 o
   6  -3  10        3.39       -2.61      2.61 o
  -7  -2  10        0.60       -2.77      3.92 o
  -6  -2  10        0.56        0.68      1.59 o
  -5  -2  10       62.00       70.91      3.09 o
  -4  -2  10        6.38        6.18      1.70 o
  -3  -2  10       34.38       34.08      2.69 o
  -2  -2  10       18.76       18.52      2.47 o
  -1  -2  10        8.37        6.81      1.31 o
   0  -2  10       22.90       22.66      1.96 o
   1  -2  10       26.62       30.81      2.21 o
   2  -2  10      116.01      123.36      4.01 o
   3  -2  10       65.42       63.94      3.47 o
   4  -2  10      116.48      114.97      3.92 o
   5  -2  10       28.59       23.65      2.45 o
   6  -2  10        0.20       -0.55      1.81 o
   7  -2  10       10.14        8.51      2.58 o
  -7  -1  10        0.11        0.84      2.59 o
  -6  -1  10       76.63       79.65      3.90 o
  -5  -1  10       16.85       16.58      1.65 o
  -4  -1  10        6.64        7.07      1.23 o
  -3  -1  10      239.87      233.90      5.81 o
  -2  -1  10        2.20        3.58      1.85 o
  -1  -1  10        2.15        1.39      1.25 o
   0  -1  10       65.04       60.65      2.52 o
   1  -1  10       38.10       33.93      2.17 o
   2  -1  10      124.99      118.85      3.76 o
   3  -1  10       40.38       41.15      2.53 o
   4  -1  10        4.28        3.60      1.85 o
   5  -1  10       71.52       72.95      3.96 o
   6  -1  10       39.83       44.98      2.94 o
   7  -1  10        7.18       14.10      2.58 o
  -7   0  10       15.91       16.21      3.94 o
  -6   0  10        0.31        2.45      1.43 o
  -5   0  10       45.24       49.29      3.10 o
  -4   0  10        8.64       12.17      1.35 o
  -3   0  10       58.04       51.40      2.83 o
  -2   0  10       20.39       23.43      2.02 o
  -1   0  10        9.99        5.51      1.26 o
   0   0  10        7.63        8.03      1.50 o
   1   0  10      120.26      135.01      3.27 o
   2   0  10       38.65       36.51      2.01 o
   3   0  10        3.92        2.93      1.05 o
   4   0  10      196.23      197.81      5.12 o
   5   0  10      126.59      120.90      4.14 o
   6   0  10       79.61       81.96      4.16 o
   7   0  10       46.51       45.83      3.61 o
   8   0  10       14.92       13.17      2.79 o
  -7   1  10       14.79       16.59      3.63 o
  -6   1  10       13.84       19.85      2.63 o
  -5   1  10       65.16       73.35      3.84 o
  -4   1  10       73.74       82.74      2.91 o
  -3   1  10      287.72      273.57      5.26 o
  -2   1  10       80.15       72.32      3.11 o
  -1   1  10      150.22      154.95      4.32 o
   0   1  10        2.47        4.21      1.16 o
   1   1  10        2.91        2.58      0.65 o
   2   1  10        3.50        4.04      0.85 o
   3   1  10       91.28       85.84      2.56 o
   4   1  10       32.09       29.03      1.76 o
   5   1  10      214.53      206.45      6.54 o
   6   1  10        0.52       -0.29      1.17 o
   7   1  10        0.02        0.94      1.49 o
   8   1  10        2.56        0.11      3.44 o
   9   1  10       12.20       15.65      4.47 o
  -6   2  10       12.30       11.67      2.37 o
  -5   2  10        9.64        6.23      1.72 o
  -4   2  10        0.05        1.39      1.07 o
  -3   2  10       90.47       89.05      2.81 o
  -2   2  10      436.09      428.71      8.46 o
  -1   2  10       41.77       40.77      2.66 o
   0   2  10       52.20       51.35      2.47 o
   1   2  10       66.84       70.01      2.99 o
   2   2  10        0.02        0.32      0.54 o
   3   2  10      141.71      136.95      2.86 o
   4   2  10        0.21       -0.37      0.56 o
   5   2  10        2.68        2.29      0.82 o
   6   2  10      231.42      230.75      4.60 o
   7   2  10        0.00        2.01      1.62 o
   8   2  10       62.87       67.05      4.43 o
   9   2  10        9.40        9.07      2.53 o
  -6   3  10        3.28        3.99      2.25 o
  -5   3  10        1.41        1.09      1.37 o
  -4   3  10        1.99        0.86      1.17 o
  -3   3  10       30.05       29.79      1.92 o
  -2   3  10      123.32      108.68      2.99 o
  -1   3  10      919.33      920.81     14.78 o
   0   3  10      281.60      286.57      5.57 o
   1   3  10      358.37      390.28      6.70 o
   2   3  10        6.58        8.11      0.83 o
   3   3  10       45.52       45.44      1.61 o
   4   3  10        3.81        6.03      0.91 o
   5   3  10       21.76       20.40      1.18 o
   6   3  10      280.62      298.37      4.37 o
   7   3  10        1.43        1.16      1.26 o
   8   3  10       20.65       23.09      2.85 o
   9   3  10       33.20       36.32      3.57 o
  -5   4  10      117.30      119.98      5.25 o
  -4   4  10       31.67       32.49      2.87 o
  -3   4  10       12.87       15.74      2.10 o
  -2   4  10       21.72       22.24      2.11 o
  -1   4  10       88.73       93.59      3.28 o
   0   4  10        0.89        1.56      0.89 o
   1   4  10       61.51       64.80      2.16 o
   2   4  10        0.81        0.42      0.65 o
   3   4  10      185.56      200.93      3.91 o
   4   4  10       80.07       91.11      2.06 o
   5   4  10       24.73       24.07      1.21 o
   6   4  10        5.81        5.54      0.88 o
   7   4  10       89.47       88.77      2.84 o
   8   4  10       10.33       10.25      1.80 o
   9   4  10        5.62        1.69      1.80 o
  10   4  10        0.15       -1.90      1.90 o
  -5   5  10       27.03       34.78      4.27 o
  -4   5  10       35.06       41.36      3.67 o
  -3   5  10      112.68      115.97      4.75 o
  -2   5  10       43.64       33.46      3.10 o
  -1   5  10       74.78       85.73      5.49 o
   0   5  10       35.60       38.42      2.06 o
   1   5  10        1.52        1.32      0.79 o
   2   5  10      260.06      275.43      5.16 o
   3   5  10       15.54       15.21      0.92 o
   4   5  10       22.50       25.73      1.46 o
   5   5  10        3.44        2.52      0.72 o
   6   5  10        5.75        5.54      1.21 o
   7   5  10       14.59       15.32      2.17 o
   8   5  10        0.13        0.30      1.00 o
   9   5  10       29.95       35.01      2.96 o
  10   5  10        2.76        0.66      1.67 o
  -4   6  10        1.16        2.27      3.07 o
  -3   6  10        3.92        2.38      2.18 o
  -2   6  10      101.44       88.43      4.44 o
  -1   6  10        0.01        1.07      1.20 o
   0   6  10        1.66        2.06      1.17 o
   1   6  10       91.31       85.40      2.84 o
   2   6  10      233.24      218.51      3.96 o
   3   6  10       45.73       44.40      1.66 o
   4   6  10       37.44       37.38      1.30 o
   5   6  10       22.66       23.77      1.73 o
   6   6  10        1.96        3.36      1.33 o
   7   6  10       22.75       23.96      2.58 o
   8   6  10        8.04        6.80      2.01 o
   9   6  10       32.62       41.13      7.42 o
  10   6  10       35.28       35.87      4.71 o
  -3   7  10        0.51       -0.17      2.39 o
  -2   7  10        1.37       -0.04      1.92 o
  -1   7  10        2.72        2.00      1.83 o
   0   7  10       88.21       75.63      4.29 o
   1   7  10      137.03      140.82      4.49 o
   2   7  10      601.91      586.92     10.97 o
   3   7  10       61.16       58.53      2.02 o
   4   7  10       72.71       67.26      2.99 o
   5   7  10       28.44       29.20      2.19 o
   6   7  10        1.98        2.63      1.30 o
   7   7  10       10.15       14.12      2.34 o
   8   7  10        2.17        0.88      1.68 o
   9   7  10       27.07       25.65      3.56 o
  10   7  10        9.57        9.30      3.17 o
  -2   8  10        2.16        1.43      2.28 o
  -1   8  10        3.02        3.32      2.63 o
   0   8  10       15.24       12.95      3.05 o
   1   8  10      133.46      123.93      8.51 o
   2   8  10       57.58       55.72      2.43 o
   3   8  10        0.58        0.54      1.25 o
   4   8  10        2.51        2.92      1.38 o
   5   8  10       67.24       66.35      3.06 o
   6   8  10       25.39       29.10      2.81 o
   7   8  10        1.83        3.89      2.33 o
   8   8  10        2.62        3.18      1.75 o
   9   8  10        7.82        9.65      2.72 o
  -1   9  10        2.86        4.18      2.33 o
   0   9  10        4.12        4.38      2.02 o
   1   9  10       27.76       21.67      2.57 o
   2   9  10       14.42       16.34      2.19 o
   3   9  10        8.07        7.41      1.73 o
   4   9  10       12.78       14.97      3.70 o
   5   9  10        0.92        2.26      1.81 o
   6   9  10        2.43        3.08      1.64 o
   7   9  10       49.68       54.73      3.41 o
   8   9  10        7.76        8.10      2.05 o
   9   9  10        0.24       -0.72      2.01 o
   1  10  10        0.01       -0.52      2.14 o
   2  10  10        1.55        7.69      2.70 o
   3  10  10       17.28       11.94      2.94 o
   4  10  10        0.96        2.23      4.25 o
   5  10  10        0.36        0.32      2.68 o
   6  10  10       27.08       21.98      2.87 o
   7  10  10        4.20        2.90      2.42 o
   8  10  10       21.11       23.18      2.56 o
   4  11  10        2.40       -1.31      4.09 o
   5  11  10        3.63        2.59      2.25 o
   6  11  10       14.46       13.06      2.62 o
  -4  -6  11        0.26        0.36      1.54 o
  -3  -6  11        3.23        2.21      1.83 o
  -2  -6  11       14.48       12.30      2.58 o
  -1  -6  11       13.68       17.40      3.15 o
   0  -6  11        0.01       -2.00      2.00 o
   1  -6  11        2.52        5.80      3.43 o
  -6  -5  11        4.87        5.63      3.50 o
  -5  -5  11        7.51        4.91      2.52 o
  -4  -5  11        0.00       -1.23      1.74 o
  -3  -5  11       70.71       73.20      4.17 o
  -2  -5  11       36.72       38.44      3.19 o
  -1  -5  11      174.83      155.22      5.61 o
   0  -5  11       15.20       11.22      2.18 o
   1  -5  11        1.68        1.83      1.75 o
   2  -5  11        0.28        0.55      2.19 o
   3  -5  11        1.31        4.67      2.79 o
  -6  -4  11        3.09        2.37      2.25 o
  -5  -4  11       27.58       20.32      3.60 o
  -4  -4  11       63.00       66.62      5.32 o
  -3  -4  11      108.98       95.93      6.14 o
  -2  -4  11       83.46       75.93      4.44 o
  -1  -4  11      115.49      108.56      3.96 o
   0  -4  11       33.11       33.43      2.38 o
   1  -4  11        3.24       -0.13      1.33 o
   2  -4  11        1.45        2.70      1.48 o
   3  -4  11        6.71        6.40      1.90 o
   4  -4  11       16.95       15.00      2.88 o
  -6  -3  11       13.76       15.40      3.71 o
  -5  -3  11        0.07        3.88      3.42 o
  -4  -3  11      127.75      121.58      6.75 o
  -3  -3  11        0.71        1.00      1.44 o
  -2  -3  11       46.37       51.02      2.85 o
  -1  -3  11       24.67       26.32      2.28 o
   0  -3  11      161.57      168.18      4.87 o
   1  -3  11       20.48       17.89      2.02 o
   2  -3  11       11.06       12.97      2.80 o
   3  -3  11      141.71      147.43      4.50 o
   4  -3  11       31.21       35.65      2.98 o
   5  -3  11        9.88        5.22      2.02 o
  -7  -2  11       28.14       27.39      6.39 o
  -6  -2  11        5.70        9.68      3.30 o
  -5  -2  11        5.45        2.28      3.22 o
  -4  -2  11      118.88      115.45      4.68 o
  -3  -2  11        0.08        1.20      1.40 o
  -2  -2  11        2.75        4.90      1.49 o
  -1  -2  11        0.00       -0.14      1.07 o
   0  -2  11       75.29       78.46      3.31 o
   1  -2  11       14.07       14.38      1.80 o
   2  -2  11        0.15       -1.08      1.08 o
   3  -2  11      262.43      259.90      6.53 o
   4  -2  11       51.57       56.15      3.07 o
   5  -2  11       11.13        5.91      1.92 o
   6  -2  11       30.45       36.96      3.72 o
  -7  -1  11        0.15        2.30      2.91 o
  -6  -1  11        6.35        5.47      2.96 o
  -5  -1  11       15.10       12.19      2.04 o
  -4  -1  11        0.07       -0.71      1.31 o
  -3  -1  11        2.89        2.87      1.66 o
  -2  -1  11      520.68      533.56     10.09 o
  -1  -1  11        5.06        2.82      1.20 o
   0  -1  11        3.65        4.10      1.20 o
   1  -1  11        0.55       -0.30      1.01 o
   2  -1  11       24.70       25.25      2.15 o
   3  -1  11       15.48       15.04      1.90 o
   4  -1  11      182.42      183.63      6.94 o
   5  -1  11       43.85       49.28      3.58 o
   6  -1  11       19.21       16.34      2.71 o
   7  -1  11       21.69       20.78      4.27 o
  -6   0  11       16.14       12.33      3.91 o
  -5   0  11        0.14        0.87      1.60 o
  -4   0  11       21.39       14.13      2.05 o
  -3   0  11        7.37        4.51      1.57 o
  -2   0  11      191.59      180.29      5.03 o
  -1   0  11       12.72       14.06      1.81 o
   0   0  11      120.14      115.64      3.78 o
   1   0  11       16.52       16.29      1.47 o
   2   0  11        7.71        6.50      1.26 o
   3   0  11        1.20        0.81      0.99 o
   4   0  11       15.84       19.78      2.04 o
   5   0  11       13.93       12.30      2.67 o
   6   0  11       54.04       54.86      3.68 o
   7   0  11        2.82        1.65      2.09 o
   8   0  11       11.72       16.05      3.12 o
  -6   1  11        6.32        9.66      2.72 o
  -5   1  11        2.35        0.96      1.67 o
  -4   1  11        6.69        2.83      1.64 o
  -3   1  11      246.08      232.83      6.06 o
  -2   1  11       34.44       35.86      2.57 o
  -1   1  11      101.15      105.03      3.67 o
   0   1  11       53.99       52.42      2.67 o
   1   1  11      293.02      293.39      5.23 o
   2   1  11       85.26       85.03      2.28 o
   3   1  11      128.47      123.25      3.11 o
   4   1  11        2.13        0.77      0.91 o
   5   1  11       36.44       35.66      2.21 o
   6   1  11      134.01      138.01      4.46 o
   7   1  11        0.67       -2.33      2.33 o
   8   1  11        1.39       -1.70      1.70 o
  -6   2  11        0.70       -0.67      2.00 o
  -5   2  11        5.10        5.93      1.93 o
  -4   2  11        2.48        6.57      1.83 o
  -3   2  11      189.34      187.72      5.48 o
  -2   2  11       90.35       84.88      3.54 o
  -1   2  11       64.86       65.29      4.43 o
   0   2  11      125.06      121.67      3.83 o
   1   2  11      134.55      137.96      4.71 o
   2   2  11       50.19       52.64      2.36 o
   3   2  11       58.09       65.39      2.06 o
   4   2  11       47.14       50.57      1.82 o
   5   2  11       57.45       56.30      2.30 o
   6   2  11      387.50      412.78      6.96 o
   7   2  11       26.67       27.54      3.09 o
   8   2  11       24.33       25.43      3.18 o
   9   2  11        0.04        0.59      1.91 o
  -5   3  11       11.15       10.79      2.30 o
  -4   3  11        0.99        2.83      1.71 o
  -3   3  11       58.41       53.23      3.19 o
  -2   3  11        0.56        1.57      1.34 o
  -1   3  11      592.56      612.10     11.00 o
   0   3  11      320.59      317.25      6.18 o
   1   3  11      117.82      111.89      3.21 o
   2   3  11        0.77        2.20      0.69 o
   3   3  11        0.76       -0.33      0.61 o
   4   3  11       73.40       82.15      2.45 o
   5   3  11        0.89        0.00      0.70 o
   6   3  11      142.40      143.11      3.24 o
   7   3  11       21.17       20.72      2.29 o
   8   3  11       25.76       27.94      3.11 o
   9   3  11        0.08       -1.52      1.81 o
  -5   4  11       32.47       40.92      3.60 o
  -4   4  11       20.47       25.61      2.73 o
  -3   4  11       59.81       67.25      4.04 o
  -2   4  11       30.61       29.24      2.99 o
  -1   4  11       70.50       66.89      3.17 o
   0   4  11      450.32      452.23      9.62 o
   1   4  11        5.84        7.42      0.89 o
   2   4  11       35.14       36.88      2.12 o
   3   4  11        1.44        2.42      0.66 o
   4   4  11       16.67       19.66      1.28 o
   5   4  11       74.31       84.26      2.17 o
   6   4  11       33.40       36.56      2.09 o
   7   4  11      157.73      162.67      5.03 o
   8   4  11        0.03       -0.89      1.24 o
   9   4  11        1.08        3.96      1.93 o
  -4   5  11       14.91       18.59      3.04 o
  -3   5  11        8.56        4.26      1.83 o
  -2   5  11       11.98       11.16      1.92 o
  -1   5  11       14.99       17.22      2.02 o
   0   5  11       10.01       11.16      1.62 o
   1   5  11       77.25       79.84      3.83 o
   2   5  11      117.75      112.24      3.02 o
   3   5  11      104.17      110.67      2.26 o
   4   5  11       18.04       20.80      1.13 o
   5   5  11        4.16        4.03      1.03 o
   6   5  11       30.63       30.59      1.72 o
   7   5  11       22.16       20.97      1.68 o
   8   5  11       10.61        6.84      1.63 o
   9   5  11        1.24        2.08      1.63 o
  -4   6  11       23.82       33.84      5.30 o
  -3   6  11        0.53        2.58      2.23 o
  -2   6  11        1.26        1.16      2.86 o
  -1   6  11        9.24       11.41      2.42 o
   0   6  11        5.57        0.16      1.51 o
   1   6  11       18.97       17.15      1.99 o
   2   6  11      196.26      186.65      4.06 o
   3   6  11      164.33      172.85      3.58 o
   4   6  11        1.02        2.05      0.79 o
   5   6  11       33.23       37.39      1.62 o
   6   6  11        0.28        1.02      0.81 o
   7   6  11        3.91        3.34      1.75 o
   8   6  11       76.66       78.27      5.78 o
   9   6  11       19.52       20.54      3.48 o
  -3   7  11        7.20        4.94      2.82 o
  -2   7  11        8.73        7.50      2.56 o
  -1   7  11       10.19        8.18      2.66 o
   0   7  11       52.50       45.56      3.69 o
   1   7  11        6.50        4.35      1.75 o
   2   7  11        0.98       -0.99      0.99 o
   3   7  11      153.30      148.70      3.70 o
   4   7  11      271.27      281.92      7.92 o
   5   7  11       15.95       11.46      1.80 o
   6   7  11       18.50       20.33      2.08 o
   7   7  11       13.34       16.12      2.87 o
   8   7  11       52.63       51.05      3.93 o
   9   7  11        7.15        6.92      2.75 o
  -2   8  11        1.46        0.46      2.78 o
  -1   8  11        6.70        4.20      2.23 o
   0   8  11       55.60       55.12      4.60 o
   1   8  11        0.00       -0.74      1.88 o
   2   8  11        0.48       -0.19      0.96 o
   3   8  11       48.17       42.39      2.32 o
   4   8  11        4.59        8.04      1.83 o
   5   8  11        9.49        5.22      1.48 o
   6   8  11        1.93        1.39      1.33 o
   7   8  11       82.03       90.23      4.43 o
   8   8  11       35.20       34.15      3.16 o
   9   8  11       39.08       46.46      4.48 o
   0   9  11        0.00        0.56      1.94 o
   1   9  11       16.70       17.29      2.54 o
   2   9  11        0.48       -0.27      1.00 o
   3   9  11        0.69        2.28      1.52 o
   4   9  11       30.31       26.55      3.71 o
   5   9  11        3.37        5.54      1.66 o
   6   9  11       99.27      113.74      4.21 o
   7   9  11        2.01        1.86      1.72 o
   8   9  11        2.14        4.83      1.96 o
   1  10  11        0.06        1.67      2.15 o
   2  10  11        0.60        0.52      2.38 o
   3  10  11       21.22       21.24      3.61 o
   4  10  11        1.86        2.65      2.42 o
   5  10  11       34.43       35.22      3.85 o
   6  10  11       61.80       74.15      4.91 o
   7  10  11       28.00       25.73      2.82 o
  -3  -6  12        0.81       -1.33      2.95 o
  -2  -6  12        0.79        4.06      2.28 o
  -1  -6  12        0.25        0.45      2.10 o
  -4  -5  12        0.85        1.15      2.08 o
  -3  -5  12        1.02       -1.19      1.59 o
  -2  -5  12       16.76       16.41      2.59 o
  -1  -5  12        3.96        1.47      1.99 o
   0  -5  12       21.30       16.40      2.66 o
   1  -5  12        8.05        4.87      2.11 o
   2  -5  12        0.09       -0.79      1.97 o
  -5  -4  12        3.58        4.30      2.62 o
  -4  -4  12        4.56        5.27      2.57 o
  -3  -4  12        0.59       -1.13      3.66 o
  -2  -4  12        2.31        1.19      1.51 o
  -1  -4  12       42.29       47.89      4.43 o
   0  -4  12      122.69      138.38      4.93 o
   1  -4  12        2.69       -0.08      2.00 o
   2  -4  12        0.74        0.36      1.42 o
   3  -4  12        4.76        4.13      1.98 o
   4  -4  12       16.57       12.47      3.43 o
  -6  -3  12        1.53       -1.04      2.50 o
  -5  -3  12       14.04       12.04      5.68 o
  -4  -3  12       16.21       17.68      3.46 o
  -3  -3  12        1.34        0.41      1.70 o
  -2  -3  12        0.36        1.44      1.47 o
  -1  -3  12       28.15       26.60      2.15 o
   0  -3  12       54.21       50.93      3.04 o
   1  -3  12       72.53       70.34      4.00 o
   2  -3  12       10.53       11.36      2.03 o
   3  -3  12        0.61        1.63      1.50 o
   4  -3  12        5.57        5.85      1.95 o
   5  -3  12        4.36        4.67      2.13 o
  -6  -2  12       36.01       39.51      5.42 o
  -5  -2  12        6.62        2.46      2.55 o
  -4  -2  12       28.79       24.52      3.24 o
  -3  -2  12       72.54       60.89      5.03 o
  -2  -2  12       62.66       61.26      3.57 o
  -1  -2  12        0.05       -0.54      1.09 o
   0  -2  12        2.78        0.60      1.53 o
   1  -2  12       41.10       38.43      2.71 o
   2  -2  12        5.05        2.58      1.48 o
   3  -2  12       57.42       63.81      3.50 o
   4  -2  12      138.67      146.98      5.17 o
   5  -2  12       11.62        6.60      1.98 o
   6  -2  12       26.90       24.70      3.29 o
  -6  -1  12       26.13       28.14      4.75 o
  -5  -1  12        0.01       -0.71      1.94 o
  -4  -1  12       30.11       29.13      2.70 o
  -3  -1  12        3.39        3.05      1.55 o
  -2  -1  12      317.48      319.79      7.39 o
  -1  -1  12       34.45       33.49      2.52 o
   0  -1  12       30.39       26.42      2.08 o
   1  -1  12       11.60       10.27      1.48 o
   2  -1  12       13.29       10.51      2.05 o
   3  -1  12        7.43        2.03      1.37 o
   4  -1  12       17.09       16.75      2.15 o
   5  -1  12       40.11       44.40      3.20 o
   6  -1  12        9.10        8.57      2.37 o
   7  -1  12        5.92        4.15      2.80 o
  -6   0  12       22.21       17.25      4.17 o
  -5   0  12        1.74        1.12      1.72 o
  -4   0  12      185.41      192.02      5.79 o
  -3   0  12      196.93      181.20      5.47 o
  -2   0  12        2.20       -0.12      1.31 o
  -1   0  12        1.33        0.63      1.18 o
   0   0  12        5.79        7.16      1.53 o
   1   0  12       27.73       31.65      2.85 o
   2   0  12       20.82       21.71      1.75 o
   3   0  12       44.32       43.75      2.52 o
   4   0  12        1.57        0.63      1.27 o
   5   0  12        4.44        3.05      1.50 o
   6   0  12       16.06       17.18      2.80 o
   7   0  12        1.02        2.90      2.52 o
  -6   1  12        3.12       -2.11      2.16 o
  -5   1  12       18.43       19.76      2.65 o
  -4   1  12       82.21       90.69      6.76 o
  -3   1  12      161.82      154.87      7.41 o
  -2   1  12        0.76        1.22      1.39 o
  -1   1  12       40.92       38.36      2.60 o
   0   1  12      107.49      106.08      3.80 o
   1   1  12      107.99      107.31      3.77 o
   2   1  12       12.20       13.25      1.50 o
   3   1  12        0.00        0.41      0.82 o
   4   1  12       57.78       57.07      2.41 o
   5   1  12       16.31       16.54      1.71 o
   6   1  12       24.42       20.17      2.05 o
   7   1  12        0.10       -0.18      1.92 o
   8   1  12        0.00        2.03      2.08 o
  -5   2  12       12.80       12.71      2.47 o
  -4   2  12       21.93       18.80      2.77 o
  -3   2  12       31.02       22.31      2.44 o
  -2   2  12        2.20        2.18      1.43 o
  -1   2  12      141.61      153.93      4.71 o
   0   2  12      121.20      125.39      4.12 o
   1   2  12        7.84        9.42      1.55 o
   2   2  12       38.34       30.99      1.84 o
   3   2  12        3.45        3.23      0.84 o
   4   2  12       49.71       55.18      2.29 o
   5   2  12       99.41      107.15      3.06 o
   6   2  12        0.15        1.90      1.16 o
   7   2  12      102.07      103.23      5.41 o
   8   2  12        2.40        0.29      1.90 o
  -5   3  12        5.89        5.57      2.19 o
  -4   3  12        4.07        0.19      1.68 o
  -3   3  12        0.09       -1.12      1.49 o
  -2   3  12       13.03       11.24      1.83 o
  -1   3  12       83.24       82.00      4.36 o
   0   3  12      529.60      519.31      9.80 o
   1   3  12       24.61       20.67      1.76 o
   2   3  12       38.50       39.86      1.66 o
   3   3  12       14.54       14.28      1.16 o
   4   3  12        6.71        4.55      0.91 o
   5   3  12       35.05       36.94      1.94 o
   6   3  12       16.56       19.68      1.99 o
   7   3  12        0.00        0.92      1.49 o
   8   3  12        2.90        4.65      2.05 o
   9   3  12       14.61       15.98      3.01 o
  -4   4  12        1.51        1.46      1.85 o
  -3   4  12       20.09       22.16      2.81 o
  -2   4  12      112.37      133.47      4.69 o
  -1   4  12       94.87       94.48      3.84 o
   0   4  12      522.93      532.19     10.02 o
   1   4  12      126.19      124.57      3.96 o
   2   4  12       20.32       16.55      1.55 o
   3   4  12       11.80       11.75      1.55 o
   4   4  12       35.70       41.43      2.26 o
   5   4  12        9.18       11.65      1.25 o
   6   4  12       58.04       55.37      2.80 o
   7   4  12        0.36        0.47      1.42 o
   8   4  12       23.61       19.76      2.73 o
   9   4  12        2.20        0.62      2.79 o
  -4   5  12      103.17      111.28      5.76 o
  -3   5  12       18.48       18.85      3.45 o
  -2   5  12        1.47        2.73      1.64 o
  -1   5  12      126.28      125.19      4.56 o
   0   5  12       17.86       18.81      2.75 o
   1   5  12      109.84       97.21      3.53 o
   2   5  12      159.26      163.56      3.98 o
   3   5  12       60.49       63.20      2.19 o
   4   5  12       79.11       85.46      2.71 o
   5   5  12        0.00        0.18      0.84 o
   6   5  12       15.17       15.84      1.47 o
   7   5  12       66.16       70.80      3.07 o
   8   5  12        6.61        6.81      2.21 o
   9   5  12        1.61        0.61      1.59 o
  -3   6  12       73.03       85.80      5.72 o
  -2   6  12        1.58       -0.54      2.09 o
  -1   6  12       35.55       33.02      3.59 o
   0   6  12      175.89      173.37      6.71 o
   1   6  12      132.41      118.63      5.28 o
   2   6  12       12.98       10.95      1.64 o
   3   6  12      129.16      124.80      4.06 o
   4   6  12      347.75      373.35      6.41 o
   5   6  12       27.77       24.68      1.72 o
   6   6  12        9.60        7.02      1.06 o
   7   6  12        7.26        7.87      1.07 o
   8   6  12        3.98        3.59      1.29 o
   9   6  12       30.46       31.06      2.18 o
  -2   7  12       38.55       43.35      4.43 o
  -1   7  12        3.45        2.20      2.21 o
   0   7  12        6.53        6.77      2.19 o
   1   7  12       27.05       29.88      3.09 o
   2   7  12       20.78       20.65      2.55 o
   3   7  12       54.75       49.31      2.52 o
   4   7  12        5.30        7.23      1.06 o
   5   7  12        1.74        4.10      1.38 o
   6   7  12        1.37        0.13      1.20 o
   7   7  12       40.61       44.45      3.01 o
   8   7  12       17.50       22.66      2.93 o
   9   7  12        1.59        5.50      2.66 o
  -1   8  12        1.68        2.05      2.38 o
   0   8  12        0.15        0.22      2.95 o
   1   8  12       18.00       16.72      5.84 o
   2   8  12       91.86       91.00      6.68 o
   3   8  12        0.01        0.56      0.84 o
   4   8  12        2.39        6.32      2.11 o
   5   8  12        5.58        4.46      2.22 o
   6   8  12       18.27       16.30      2.11 o
   7   8  12        4.40        3.26      1.61 o
   8   8  12       28.56       33.87      3.30 o
   9   8  12        9.60        9.70      2.84 o
   0   9  12        0.62        0.33      1.95 o
   1   9  12        5.74        4.10      3.39 o
   2   9  12        5.11        3.68      3.01 o
   3   9  12        5.62        5.11      1.89 o
   4   9  12        3.87        2.35      1.63 o
   5   9  12        2.25        3.28      1.67 o
   6   9  12        1.29        1.19      1.42 o
   7   9  12       18.90       24.37      2.90 o
   8   9  12       19.11       21.74      2.91 o
   2  10  12        0.07        2.37      2.74 o
   3  10  12        1.80        0.76      2.36 o
   4  10  12        1.24        2.56      3.86 o
   5  10  12        2.26        2.47      2.37 o
   6  10  12       11.07       14.23      3.05 o
   7  10  12       89.50      107.77      9.11 o
  -3  -5  13        3.57        5.20      2.23 o
  -2  -5  13        0.23       -0.22      1.65 o
  -1  -5  13       10.67        6.44      2.28 o
   0  -5  13       27.06       29.94      3.36 o
   1  -5  13        3.07        0.63      2.34 o
  -4  -4  13        2.74        3.17      2.51 o
  -3  -4  13       60.05       65.68     11.64 o
  -2  -4  13       22.92       25.43      4.46 o
  -1  -4  13       24.25       26.52      2.86 o
   0  -4  13       49.11       47.41      3.78 o
   1  -4  13        0.02        2.82      1.80 o
   2  -4  13        9.99        8.63      2.21 o
   3  -4  13        0.02        0.25      1.91 o
  -5  -3  13        6.75       10.64      3.48 o
  -4  -3  13        7.96        6.96      2.89 o
  -3  -3  13       28.83       27.02      6.04 o
  -2  -3  13       29.43       23.18      3.19 o
  -1  -3  13        1.58       -0.21      1.25 o
   0  -3  13       20.16       22.39      2.44 o
   1  -3  13      207.87      223.35      6.28 o
   2  -3  13       15.81       14.30      2.22 o
   3  -3  13       36.52       38.63      2.96 o
   4  -3  13        4.96        2.76      1.97 o
  -5  -2  13        4.12        5.43      2.98 o
  -4  -2  13       19.77       15.96      3.67 o
  -3  -2  13      100.60      103.41      4.87 o
  -2  -2  13        2.35        2.74      1.74 o
  -1  -2  13        0.45        1.92      1.55 o
   0  -2  13        0.42       -0.35      1.12 o
   1  -2  13      116.08      114.31      4.34 o
   2  -2  13        0.03       -0.34      1.41 o
   3  -2  13        5.99        2.42      1.63 o
   4  -2  13        5.66        7.44      2.05 o
   5  -2  13        2.77        2.07      1.96 o
  -5  -1  13       53.76       62.79      6.16 o
  -4  -1  13        0.08        0.17      1.63 o
  -3  -1  13      203.43      189.35      6.48 o
  -2  -1  13        6.39        6.99      2.05 o
  -1  -1  13       92.00       91.62      3.91 o
   0  -1  13       14.15       14.66      2.58 o
   1  -1  13        1.33        0.34      1.15 o
   2  -1  13        6.91        4.73      1.59 o
   3  -1  13        1.17        2.40      1.47 o
   4  -1  13        3.79        4.80      1.69 o
   5  -1  13       11.75        9.05      2.00 o
   6  -1  13        4.42        6.74      3.13 o
  -5   0  13        9.99       10.58      3.20 o
  -4   0  13       27.00       39.54      3.11 o
  -3   0  13        0.20       -1.41      1.41 o
  -2   0  13       72.05       79.95      3.80 o
  -1   0  13       71.80       78.39      3.65 o
   0   0  13        6.12        5.55      1.59 o
   1   0  13        1.43        1.12      1.17 o
   2   0  13        7.08        8.10      1.43 o
   3   0  13        2.52        1.97      1.37 o
   4   0  13       63.58       62.53      3.42 o
   5   0  13      105.53      121.30      4.69 o
   6   0  13       63.22       57.81      5.11 o
   7   0  13       23.92       24.95      3.49 o
  -5   1  13        7.71        4.28      2.20 o
  -4   1  13        4.61        4.47      1.89 o
  -3   1  13       55.55       62.01      3.64 o
  -2   1  13      112.49      108.89      4.30 o
  -1   1  13      113.80      116.87      4.26 o
   0   1  13        4.19        4.80      1.46 o
   1   1  13       13.23       14.98      2.91 o
   2   1  13       24.03       21.53      1.52 o
   3   1  13       78.61       81.95      2.61 o
   4   1  13       11.56       10.65      1.50 o
   5   1  13        0.01       -0.81      1.38 o
   6   1  13       18.29       18.21      2.23 o
   7   1  13       14.64       13.76      2.72 o
  -5   2  13        0.04        1.04      2.06 o
  -4   2  13        5.05        2.05      1.86 o
  -3   2  13        0.05       -0.30      1.47 o
  -2   2  13        0.13        0.46      1.47 o
  -1   2  13       37.57       38.28      2.80 o
   0   2  13        1.51        2.10      1.35 o
   1   2  13      132.70      145.30      4.55 o
   2   2  13       26.94       28.45      1.92 o
   3   2  13      119.17      114.46      3.08 o
   4   2  13        0.15       -0.84      0.84 o
   5   2  13       13.53       13.89      1.48 o
   6   2  13       28.83       30.26      2.71 o
   7   2  13        2.15        0.83      1.79 o
   8   2  13       27.08       25.58      3.50 o
  -4   3  13        6.21        5.40      2.03 o
  -3   3  13        3.96        2.76      1.79 o
  -2   3  13        0.18        0.79      1.47 o
  -1   3  13       27.93       25.44      2.57 o
   0   3  13       38.64       36.68      2.62 o
   1   3  13       78.93       77.79      3.38 o
   2   3  13      125.67      119.48      3.65 o
   3   3  13        8.57        8.00      1.13 o
   4   3  13        5.80        7.13      1.14 o
   5   3  13        3.98        4.60      1.20 o
   6   3  13       13.30       13.31      1.86 o
   7   3  13       48.88       55.04      3.43 o
   8   3  13        0.10        0.87      1.82 o
  -4   4  13       20.83       24.68      3.07 o
  -3   4  13       13.92       14.54      2.41 o
  -2   4  13       15.76       13.42      2.18 o
  -1   4  13       12.18       11.56      1.97 o
   0   4  13       47.43       48.58      2.96 o
   1   4  13      200.81      196.84      5.31 o
   2   4  13       16.21       19.01      1.96 o
   3   4  13       22.05       26.78      1.62 o
   4   4  13        2.26        5.85      1.10 o
   5   4  13       41.30       45.91      2.78 o
   6   4  13       12.81       10.94      1.70 o
   7   4  13       17.11       16.28      2.03 o
   8   4  13       19.83       12.27      3.03 o
   9   4  13        0.46        0.09      2.38 o
  -3   5  13       13.19       12.22      2.76 o
  -2   5  13       20.43       21.79      2.96 o
  -1   5  13        5.51        4.82      2.01 o
   0   5  13       19.59       11.14      2.72 o
   1   5  13       67.06       57.85      3.71 o
   2   5  13       14.41       17.13      1.83 o
   3   5  13        0.11       -0.13      1.28 o
   4   5  13       29.66       35.19      3.44 o
   5   5  13      114.53      127.37      3.92 o
   6   5  13        0.30        0.54      1.18 o
   7   5  13        3.26        3.30      1.36 o
   8   5  13        3.80        1.47      1.53 o
   9   5  13        2.40        1.81      1.71 o
  -3   6  13        1.41        0.08      2.69 o
  -2   6  13        1.18       -0.56      2.09 o
  -1   6  13        1.01        1.27      2.13 o
   0   6  13       11.24       11.06      2.58 o
   1   6  13       14.14        7.61      2.43 o
   2   6  13        2.94        2.28      1.64 o
   3   6  13      122.60      121.37      7.53 o
   4   6  13        5.58        4.77      1.07 o
   5   6  13        0.21       -0.49      0.96 o
   6   6  13        6.36        5.90      1.17 o
   7   6  13        0.58        0.51      0.96 o
   8   6  13       11.72       12.85      1.49 o
   9   6  13        0.26       -0.37      1.46 o
  -2   7  13        2.92        3.79      2.62 o
  -1   7  13        7.47       11.59      2.81 o
   0   7  13        2.69        2.30      2.14 o
   1   7  13       19.29       20.03      2.80 o
   2   7  13        0.04       -0.95      1.57 o
   3   7  13      114.56      108.58      3.86 o
   4   7  13       56.59       53.78      2.42 o
   5   7  13        9.52        6.37      1.00 o
   6   7  13       47.53       45.93      3.02 o
   7   7  13        8.08        6.98      1.83 o
   8   7  13        4.51        1.20      2.77 o
   9   7  13        2.98        2.49      2.62 o
  -1   8  13        0.69       -0.48      3.65 o
   0   8  13        3.70        4.51      2.22 o
   1   8  13        0.17       -0.60      1.78 o
   2   8  13        2.36        2.00      1.71 o
   3   8  13        1.40        1.69      1.03 o
   4   8  13       62.69       49.45      3.68 o
   5   8  13        0.72        0.96      1.64 o
   6   8  13        2.32        0.58      1.43 o
   7   8  13        0.70        0.22      1.48 o
   8   8  13        4.13        3.69      2.71 o
   1   9  13        4.40       -1.84      1.84 o
   2   9  13        3.79        3.98      2.12 o
   3   9  13        7.39        7.33      4.28 o
   4   9  13       13.55       16.86      4.57 o
   5   9  13        0.18       -1.42      1.61 o
   6   9  13        0.32       -1.26      2.43 o
   7   9  13       14.28       20.05      2.80 o
   8   9  13        5.40        6.79      3.29 o
   3  10  13       29.92       40.45      6.08 o
   4  10  13        3.01       -0.76      4.11 o
   5  10  13        4.49        8.40      2.81 o
   6  10  13       16.94       19.62      5.25 o
  -3  -4  14        0.03       -1.27      3.38 o
  -2  -4  14       16.50       20.19      3.20 o
  -1  -4  14        0.10       -0.28      1.76 o
   0  -4  14       33.82       35.25      3.61 o
   1  -4  14       19.56       19.92      3.98 o
  -4  -3  14        0.31       -0.76      4.09 o
  -3  -3  14        5.32        8.95      3.20 o
  -2  -3  14       16.97       12.88      3.44 o
  -1  -3  14       44.42       49.89      3.46 o
   0  -3  14        4.25        4.75      1.83 o
   1  -3  14        0.07       -0.47      1.52 o
   2  -3  14        5.93        4.18      1.95 o
   3  -3  14        8.29        2.48      1.80 o
  -4  -2  14        0.80       -1.64      2.47 o
  -3  -2  14       31.11       26.74      3.72 o
  -2  -2  14        2.57        0.67      1.65 o
  -1  -2  14        3.69        3.75      1.88 o
   0  -2  14       66.57       73.09      3.44 o
   1  -2  14       18.23       21.73      2.28 o
   2  -2  14       62.60       74.73      3.95 o
   3  -2  14       12.22       10.95      2.84 o
   4  -2  14        0.70        0.08      1.99 o
  -5  -1  14       42.84       42.98      8.08 o
  -4  -1  14        0.83        0.99      2.50 o
  -3  -1  14       23.08       29.81      3.20 o
  -2  -1  14      170.59      175.42      6.30 o
  -1  -1  14       27.86       32.66      3.12 o
   0  -1  14        3.90        1.65      1.82 o
   1  -1  14        2.83       -0.25      1.27 o
   2  -1  14        0.06        0.54      1.29 o
   3  -1  14        4.34        1.80      1.60 o
   4  -1  14        9.98        4.99      1.85 o
   5  -1  14        7.71        6.60      2.37 o
  -5   0  14       23.65       28.47      4.21 o
  -4   0  14        0.01        0.02      1.79 o
  -3   0  14       20.60       16.52      2.53 o
  -2   0  14      128.80      127.21      6.09 o
  -1   0  14       57.40       64.95      3.61 o
   0   0  14       27.07       26.46      2.53 o
   1   0  14       28.41       28.77      2.39 o
   2   0  14        6.19        4.95      1.38 o
   3   0  14       10.61        6.98      1.57 o
   4   0  14       23.57       23.71      2.53 o
   5   0  14       71.21       75.04      5.31 o
   6   0  14        9.77       13.02      3.19 o
  -4   1  14        0.09       -0.58      1.78 o
  -3   1  14       10.29        6.69      2.07 o
  -2   1  14       53.63       50.91      3.40 o
  -1   1  14       57.74       51.74      3.30 o
   0   1  14        1.87        2.44      1.61 o
   1   1  14       13.24       13.59      1.81 o
   2   1  14      235.01      219.74      5.46 o
   3   1  14       28.86       27.52      1.77 o
   4   1  14        2.25        1.91      1.05 o
   5   1  14        1.10        1.56      1.38 o
   6   1  14        2.45        3.15      2.08 o
   7   1  14        7.08        8.23      2.57 o
  -4   2  14        0.97       -1.21      1.84 o
  -3   2  14        0.33       -1.62      1.62 o
  -2   2  14        0.15       -0.71      1.48 o
  -1   2  14       60.54       57.13      3.38 o
   0   2  14       38.16       46.60      3.02 o
   1   2  14       26.27       29.18      2.51 o
   2   2  14        1.24        0.18      1.43 o
   3   2  14       23.01       24.48      1.70 o
   4   2  14        0.10       -0.52      0.92 o
   5   2  14        4.09        6.49      1.43 o
   6   2  14        7.47        7.99      1.77 o
   7   2  14       14.72       11.10      2.61 o
  -4   3  14       28.32       34.18      3.42 o
  -3   3  14       15.76       16.85      2.52 o
  -2   3  14        0.86        0.30      1.61 o
  -1   3  14        1.50       -0.81      1.44 o
   0   3  14       19.48       18.40      2.40 o
   1   3  14       84.76       86.30      4.42 o
   2   3  14       16.27       17.13      1.95 o
   3   3  14        5.11        2.75      1.25 o
   4   3  14       16.32       14.70      1.50 o
   5   3  14        2.27        1.76      1.84 o
   6   3  14       18.44       17.33      2.09 o
   7   3  14       19.48       20.18      2.37 o
   8   3  14        9.98       14.13      2.79 o
  -3   4  14        0.48        0.50      1.97 o
  -2   4  14        1.76        0.79      1.72 o
  -1   4  14       10.29        6.38      1.77 o
   0   4  14      215.05      209.71      6.45 o
   1   4  14       47.72       52.51      3.03 o
   2   4  14       14.69       13.97      2.08 o
   3   4  14       71.63       68.42      6.19 o
   4   4  14       76.68       71.51      3.05 o
   5   4  14        0.00       -0.83      1.04 o
   6   4  14       19.59       24.34      2.23 o
   7   4  14       41.73       44.56      2.98 o
   8   4  14        3.69        2.62      1.95 o
  -3   5  14        3.23        2.75      2.67 o
  -2   5  14        0.46       -1.40      2.15 o
  -1   5  14       10.79       10.69      2.83 o
   0   5  14       30.90       33.90      3.66 o
   1   5  14        1.87       -1.35      1.74 o
   2   5  14       31.69       31.54      3.32 o
   3   5  14        2.59        2.48      1.50 o
   4   5  14        2.46        2.62      1.21 o
   5   5  14        1.20        0.46      1.14 o
   6   5  14       14.30       10.24      1.66 o
   7   5  14       63.68       64.65      3.26 o
   8   5  14        2.35        1.00      1.74 o
  -2   6  14        2.66        0.87      2.51 o
  -1   6  14        6.52        8.98      2.78 o
   0   6  14        9.73        7.31      2.81 o
   1   6  14       16.67       10.63      2.60 o
   2   6  14       33.22       31.56      3.34 o
   3   6  14      134.69      133.89      4.88 o
   4   6  14        8.18        9.18      1.55 o
   5   6  14       49.22       58.73      3.20 o
   6   6  14        0.13        0.50      1.18 o
   7   6  14        0.18       -0.15      1.21 o
   8   6  14       42.11       43.62      5.56 o
  -1   7  14        6.93        5.92      2.85 o
   0   7  14        2.81       -0.84      2.02 o
   1   7  14        0.38       -0.03      1.91 o
   2   7  14       23.39       20.34      2.87 o
   3   7  14       29.18       27.66      2.55 o
   4   7  14       69.03       65.31      3.38 o
   5   7  14        7.16        7.31      1.49 o
   6   7  14        0.88        0.75      0.88 o
   7   7  14        0.06       -1.43      1.43 o
   8   7  14       11.66       11.84      3.02 o
   0   8  14        4.77        4.01      2.38 o
   1   8  14        5.49        6.20      2.25 o
   2   8  14        2.72        1.09      1.83 o
   3   8  14        2.92        1.81      1.37 o
   4   8  14       10.16        8.05      1.31 o
   5   8  14       56.73       54.26      4.03 o
   6   8  14        0.00        0.10      1.51 o
   7   8  14        3.10       -0.03      1.65 o
   8   8  14       33.96       39.25      3.79 o
   2   9  14        6.92        8.28      2.31 o
   3   9  14       30.15       29.19      2.32 o
   4   9  14        0.23       -1.54      1.54 o
   5   9  14        0.49       -1.62      1.62 o
   6   9  14        3.00       -0.83      1.72 o
   7   9  14        3.71        3.99      3.13 o
  -2  -3  15        1.24       -0.44      2.53 o
  -1  -3  15       34.66       36.28      4.07 o
   0  -3  15       29.54       26.19      2.87 o
   1  -3  15        0.11       -0.76      1.98 o
   2  -3  15        2.28        0.45      3.53 o
  -3  -2  15        2.27       -1.00      2.66 o
  -2  -2  15        6.43        7.12      2.84 o
  -1  -2  15        0.17        0.09      1.54 o
   0  -2  15       36.31       44.26      3.29 o
   1  -2  15       31.29       34.09      2.81 o
   2  -2  15       37.67       41.02      3.32 o
   3  -2  15        5.29        6.48      3.02 o
  -4  -1  15        7.88        3.17      4.20 o
  -3  -1  15       12.31        9.04      3.98 o
  -2  -1  15        6.89        7.72      2.22 o
  -1  -1  15        3.18        0.35      1.78 o
   0  -1  15        4.27        2.03      2.12 o
   1  -1  15        0.02        0.60      1.54 o
   2  -1  15        9.73       13.15      2.15 o
   3  -1  15       11.19        8.50      3.89 o
   4  -1  15        1.04        2.74      2.99 o
   5  -1  15        2.86        1.30      2.36 o
  -4   0  15        3.47        0.92      2.32 o
  -3   0  15        9.59        8.64      2.30 o
  -2   0  15       28.13       31.06      3.03 o
  -1   0  15       29.05       26.11      2.77 o
   0   0  15        2.01        1.26      1.60 o
   1   0  15        0.76        0.49      1.50 o
   2   0  15       42.95       48.00      3.00 o
   3   0  15        2.10        4.59      1.67 o
   4   0  15       51.58       52.70      3.58 o
   5   0  15        5.99        3.54      2.10 o
  -4   1  15        0.00       -1.57      1.95 o
  -3   1  15       20.27       18.53      2.73 o
  -2   1  15      153.24      163.43      5.73 o
  -1   1  15       16.64       17.83      2.48 o
   0   1  15        7.95        6.31      1.92 o
   1   1  15        3.71        4.95      2.06 o
   2   1  15       73.00       66.87      3.31 o
   3   1  15       41.46       40.76      2.82 o
   4   1  15       20.18       21.80      1.91 o
   5   1  15       65.46       68.50      5.40 o
   6   1  15        1.17        2.32      2.08 o
  -3   2  15       14.10       16.20      2.89 o
  -2   2  15        3.28       -1.05      1.68 o
  -1   2  15        2.99        4.94      1.81 o
   0   2  15       11.08       11.21      2.47 o
   1   2  15       39.72       40.73      3.04 o
   2   2  15       40.50       45.15      2.85 o
   3   2  15       46.22       44.82      3.05 o
   4   2  15       27.74       24.67      2.31 o
   5   2  15       35.20       36.84      2.71 o
   6   2  15       38.01       42.36      3.32 o
   7   2  15        1.23        1.28      2.12 o
  -3   3  15       31.02       31.33      3.18 o
  -2   3  15       17.04       12.10      2.36 o
  -1   3  15       31.86       28.94      2.82 o
   0   3  15       31.35       29.56      2.73 o
   1   3  15        7.32        5.88      1.79 o
   2   3  15       85.41       88.51      3.57 o
   3   3  15       12.94        9.98      1.63 o
   4   3  15        1.09        2.21      1.66 o
   5   3  15       14.23       11.91      1.89 o
   6   3  15       14.16       12.78      2.10 o
   7   3  15        1.54       -0.95      2.69 o
  -3   4  15       55.44       81.34      5.25 o
  -2   4  15        0.06       -0.21      2.08 o
  -1   4  15       12.23       13.36      3.53 o
   0   4  15        2.56       -0.57      1.55 o
   1   4  15       81.49       84.43      4.49 o
   2   4  15       29.37       23.58      2.73 o
   3   4  15       50.37       54.41      3.60 o
   4   4  15        9.07       10.07      2.66 o
   5   4  15        0.00        0.02      1.84 o
   6   4  15        3.73        6.98      1.97 o
   7   4  15       64.08       68.67      3.93 o
   8   4  15        2.84        1.96      3.25 o
  -2   5  15       16.01       20.12      3.68 o
  -1   5  15       28.33       18.77      3.45 o
   0   5  15      123.25      116.81      6.17 o
   1   5  15       28.29       27.86      3.48 o
   2   5  15        2.23        3.75      2.10 o
   3   5  15       42.21       38.37      3.16 o
   4   5  15        0.09        0.70      1.49 o
   5   5  15       17.25       17.53      1.99 o
   6   5  15        8.41        7.24      1.74 o
   7   5  15       16.21       16.95      2.19 o
   8   5  15        2.79        1.79      2.05 o
  -1   6  15        0.24       -2.35      2.35 o
   0   6  15       13.91       13.36      3.00 o
   1   6  15        7.61        3.95      2.33 o
   2   6  15        1.43       -1.89      1.89 o
   3   6  15        0.05        2.81      1.61 o
   4   6  15       28.72       28.48      2.75 o
   5   6  15       30.34       28.77      2.31 o
   6   6  15       13.32       15.25      1.95 o
   7   6  15        2.38        3.34      1.57 o
   8   6  15        6.29        3.68      2.29 o
   0   7  15        0.42       -1.56      3.04 o
   1   7  15        3.74        5.97      2.85 o
   2   7  15        4.50        5.55      2.20 o
   3   7  15       34.39       31.90      3.93 o
   4   7  15        0.05       -0.56      1.32 o
   5   7  15       29.26       22.89      2.37 o
   6   7  15       27.26       25.56      2.41 o
   7   7  15        9.49       10.36      1.37 o
   1   8  15        4.99        1.24      2.37 o
   2   8  15       20.23       21.85      3.08 o
   3   8  15        0.01       -1.49      1.49 o
   4   8  15       72.56       63.00      4.22 o
   5   8  15        0.01        1.14      1.16 o
   6   8  15        0.24        1.26      1.75 o
   7   8  15        0.50        0.32      1.72 o
   3   9  15       36.29       33.78      2.87 o
   4   9  15       13.26       15.27      4.65 o
   5   9  15       18.48       17.22      2.87 o
  -1  -2  16       34.46       39.15      4.48 o
   0  -2  16        3.02        0.35      2.18 o
   1  -2  16      123.50      150.02      5.66 o
   2  -2  16        6.57        6.18      2.38 o
  -2  -1  16        4.00        1.22      2.46 o
  -1  -1  16       23.52       24.80      3.18 o
   0  -1  16       17.88       21.75      3.02 o
   1  -1  16        0.26       -1.29      1.75 o
   2  -1  16       67.64       67.03      4.11 o
   3  -1  16        0.17       -0.59      1.76 o
  -3   0  16        0.56       -2.57      2.57 o
  -2   0  16       77.99       86.93      4.57 o
  -1   0  16      129.58      132.85      5.32 o
   0   0  16        4.52        5.53      2.03 o
   1   0  16        1.67        1.10      1.70 o
   2   0  16       16.74       18.44      2.47 o
   3   0  16        5.04        2.10      1.83 o
   4   0  16       38.11       49.36      5.81 o
   5   0  16       13.63       13.46      4.41 o
  -3   1  16        0.08       -1.88      1.88 o
  -2   1  16        4.43        3.65      2.12 o
  -1   1  16       64.01       72.45      4.27 o
   0   1  16       77.32       84.81      4.28 o
   1   1  16       17.22       22.19      2.41 o
   2   1  16        8.52        7.11      1.84 o
   3   1  16        4.27        1.30      1.57 o
   4   1  16        1.42       -2.12      2.12 o
   5   1  16       14.71       17.10      4.00 o
  -3   2  16       10.42       12.63      4.39 o
  -2   2  16        0.02       -1.75      1.75 o
  -1   2  16        4.06        3.03      2.01 o
   0   2  16        2.76        3.35      1.85 o
   1   2  16        0.06       -0.53      1.57 o
   2   2  16        2.01        1.26      1.47 o
   3   2  16       10.47        8.31      1.77 o
   4   2  16       16.10       12.63      2.47 o
   5   2  16        0.02        1.98      2.26 o
   6   2  16        0.62        0.32      1.97 o
  -2   3  16        0.49       -1.87      1.87 o
  -1   3  16        0.11        0.09      1.79 o
   0   3  16        0.10        1.06      1.74 o
   1   3  16       11.70       11.40      2.09 o
   2   3  16        0.19        1.67      1.65 o
   3   3  16       11.64       12.43      2.38 o
   4   3  16       19.71       17.98      2.66 o
   5   3  16       30.29       30.76      3.21 o
   6   3  16        2.36        0.84      2.27 o
  -2   4  16        0.11       -0.65      2.27 o
  -1   4  16        0.32        2.05      2.24 o
   0   4  16        1.05        0.31      2.27 o
   1   4  16        8.58        4.33      2.45 o
   2   4  16       14.48       16.10      2.51 o
   3   4  16        0.45        0.77      1.68 o
   4   4  16       10.74        6.71      2.05 o
   5   4  16       47.89       52.43      3.80 o
   6   4  16       81.95       94.47      6.39 o
   7   4  16       49.16       52.64      3.63 o
  -1   5  16        0.68        0.82      2.61 o
   0   5  16       25.41       20.67      3.57 o
   1   5  16       61.79       66.52      5.05 o
   2   5  16       16.15       11.15      2.84 o
   3   5  16        0.26        0.97      1.74 o
   4   5  16        0.03        0.03      1.61 o
   5   5  16        3.78        1.64      1.77 o
   6   5  16       55.65       52.15      4.34 o
   7   5  16        2.87        0.03      1.78 o
   0   6  16        9.06        6.47      2.92 o
   1   6  16      168.99      165.81      7.40 o
   2   6  16        0.09       -1.45      1.92 o
   3   6  16       10.07        9.77      2.17 o
   4   6  16       37.06       44.23      3.42 o
   5   6  16       20.77       18.72      2.52 o
   6   6  16        4.49        3.25      1.87 o
   7   6  16       26.08       26.75      2.69 o
   1   7  16        0.16        0.09      3.08 o
   2   7  16       15.25       17.00      6.57 o
   3   7  16        1.04        0.36      1.57 o
   4   7  16       29.85       29.92      2.82 o
   5   7  16        3.56        2.13      1.64 o
   6   7  16       12.90        7.35      1.90 o
   3   8  16        2.50        1.90      1.72 o
   4   8  16       26.45       20.91      4.71 o
   5   8  16       23.80       18.97      2.68 o
   0  -1  17       24.00       21.10      4.84 o
   1  -1  17        1.90        0.26      2.60 o
  -1   0  17       20.13       19.42      2.86 o
   0   0  17       57.36       55.34      3.94 o
   1   0  17        2.83        3.63      2.20 o
   2   0  17       18.98       19.04      2.95 o
   3   0  17       27.30       31.53      4.26 o
  -1   1  17        1.67        2.87      2.11 o
   0   1  17       24.24       31.44      3.24 o
   1   1  17        0.18       -0.27      1.81 o
   2   1  17        0.34       -1.52      1.52 o
   3   1  17       15.52       11.82      2.75 o
   4   1  17       15.55       15.82      3.25 o
  -1   2  17        7.74        8.49      2.45 o
   0   2  17       18.64       19.36      2.72 o
   1   2  17        0.12       -0.27      1.83 o
   2   2  17        3.01        1.61      2.13 o
   3   2  17       39.41       46.66      4.02 o
   4   2  17       22.53       23.61      3.76 o
   5   2  17       21.78       28.88      4.03 o
  -1   3  17        1.49       -2.10      2.10 o
   0   3  17        0.30       -0.39      2.12 o
   1   3  17       26.11       25.85      3.29 o
   2   3  17      104.05       99.88      6.09 o
   3   3  17        0.06       -2.15      2.17 o
   4   3  17       12.32       10.73      2.98 o
   5   3  17        4.96        4.29      2.56 o
  -1   4  17       33.97       37.41      5.04 o
   0   4  17        1.56        1.03      2.56 o
   1   4  17        4.21        2.91      2.63 o
   2   4  17       10.36       12.38      3.50 o
   3   4  17       19.11       19.90      3.49 o
   4   4  17       27.00       23.51      4.17 o
   5   4  17        0.18        1.49      2.33 o
   6   4  17       10.20        6.91      3.99 o
   0   5  17        3.22        1.01      2.70 o
   1   5  17       19.68       23.62      3.79 o
   2   5  17       10.59        2.40      2.41 o
   3   5  17        0.08        1.85      3.14 o
   4   5  17       56.72       47.50      4.35 o
   5   5  17       21.58       25.66      3.66 o
   6   5  17        0.24       -2.01      2.01 o
   1   6  17       58.46       64.41      5.30 o
   2   6  17       20.60       22.13      3.56 o
   3   6  17        0.27        1.54      2.34 o
   4   6  17        0.01       -0.32      1.97 o
   5   6  17       62.59       61.59      4.59 o
   6   6  17        0.06        1.39      2.14 o
   3   7  17        8.29        7.20      2.78 o
   4   7  17        2.45        1.45      2.05 o
   5   7  17        4.81        2.48      2.18 o
   1   2  18       16.58       14.25      3.01 o
   2   2  18        1.39        5.14      2.53 o
   3   2  18        1.53        0.33      3.30 o
   1   3  18        0.58        1.91      2.66 o
   2   3  18        0.13        1.10      2.67 o
   3   3  18       28.66       23.05      3.83 o
   4   3  18        5.05        5.20      3.14 o
   1   4  18        0.01        0.07      2.56 o
   2   4  18       10.29        4.06      2.82 o
   3   4  18        8.34        6.39      2.93 o
   4   4  18        0.22        0.01      2.61 o
   2   5  18       25.59       23.77      3.74 o
   3   5  18        4.41        8.99      3.09 o
   4   5  18        6.77        0.05      2.49 o
 
